# Supplementary material for: (1SR,2RS,3SR,5SR,6RS)-6-[(Z)-1-Acet­oxy-2-phenyl­ethen­yl]-3-eth­oxy-2-phenyl­bicyclo­[3.1.0]hexan-1-yl acetate
Source: Acta Crystallogr Sect E Struct Rep Online. 2011 Jan 29;67(Pt 2):o512. doi: 10.1107/S1600536811001760 (PMC3051501; doi:10.1107/S1600536811001760)
Supplement: Supplementary file 1 [file e-67-0o512-sup1.cif]

##############################################################################
###                                                                        ###
###        Electronic paper (Acta Crystallographica Section E)             ###
###                                                                        ###
##############################################################################
#                                                                            #
# This CIF contains the data in a paper accepted for publication in Acta     #
# Crystallographica Section E. It conforms to the requirements of Notes      #
# for Authors for Section E, and has been peer reviewed under the auspices   #
# of the IUCr Commission on Journals.                                        #
#                                                                            #
# Full details of the Crystallographic Information File format               #
# are given in the paper "The Crystallographic Information File (CIF):       #
# a New Standard Archive File for Crystallography" by S. R. Hall, F. H.      #
# Allen and I. D. Brown [Acta Cryst. (1991), A47, 655-685].                  #
#                                                                            #
# The current version of the core CIF dictionary is obtainable from          #
# ftp://ftp.iucr.org/pub/cif_core.dic. The current version number is 2.4.    #
#                                                                            #
# Software is freely available for graphical display of the structure(s) in  #
# this CIF.  For information consult the CIF home page http://www.iucr.org/  #
# cif/home.html                                                              #
#                                                                            #
# This file may be used for bona fide research purposes within the           #
# scientific community so long as proper attribution is given to the journal # 
# article from which it was obtained.                                        #
#                                                                            #
##############################################################################
                                             
data_global
_audit_creation_method     SHELXL-97
_journal_date_recd_electronic     2010-12-10
_journal_date_accepted     2011-01-12
_journal_name_full     'Acta Crystallographica, Section E'
_journal_year     2011
_journal_volume     67
_journal_issue      2
_journal_page_first     o512
_journal_page_last     o512
_journal_paper_category     QO
_journal_coeditor_code     KP2298
_publ_contact_author_name     'Dr. Hu Wen-Xiang'
_publ_contact_author_address
;
    Department of Chemistry
    Capital Normal  University
    Beijing 100048
    People's Republic of China
;
_publ_contact_author_email     'huwx66@163.com '
_publ_contact_author_fax     '861068904756'
_publ_contact_author_phone     '861068904756'
_publ_section_title
;\
(1<i>SR</i>,2<i>RS</i>,3<i>SR</i>,5<i>SR</i>,6<i>RS</i>)-6-[(<i>Z</i>)-1-\
Acetoxy-2-phenylethenyl]-3-ethoxy-2-phenylbicyclo[3.1.0]hexan-1-yl acetate
;
loop_
    _publ_author_name
    _publ_author_address
    'Wen-Xiang Hu'
;   Department of Chemistry
    Capital Normal  University
    Beijing 100048
    People's Republic of China
;
    'Gao Xu'
;   Department of Chemistry
    Capital Normal  University
    Beijing 100048
    People's Republic of China
;
    'Guo-Qiang Wei'
;   Department of Chemistry
    Capital Normal  University
    Beijing 100048
    People's Republic of China
;
data_I
_audit_creation_method     SHELXL-97
_chemical_name_systematic
;
(1<i>SR</i>,2<i>RS</i>,3<i>SR</i>,5<i>SR</i>,6<i>RS</i>)-6-[(<i>Z</i>)-
1-Acetoxy-2-phenylethenyl]-3-ethoxy-2-phenylbicyclo[3.1.0]hexan-1-yl acetate
;
_chemical_name_common     ?
_chemical_formula_moiety     'C26 H28 O5'
_chemical_formula_sum     'C26 H28 O5'
_chemical_formula_iupac     'C26 H28 O5'
_chemical_formula_weight     420.48
_chemical_melting_point     ?
_symmetry_cell_setting     triclinic
_symmetry_space_group_name_H-M     'P -1'
_symmetry_space_group_name_Hall     '-P 1'
loop_
    _symmetry_equiv_pos_as_xyz
    'x, y, z'
    '-x, -y, -z'
_cell_length_a     5.8585(14)
_cell_length_b     12.368(3)
_cell_length_c     15.852(4)
_cell_angle_alpha     73.170(6)
_cell_angle_beta     88.967(9)
_cell_angle_gamma     81.761(7)
_cell_volume     1087.7(4)
_cell_formula_units_Z     2
_cell_measurement_reflns_used     3076
_cell_measurement_theta_min     3.34
_cell_measurement_theta_max     27.49
_cell_measurement_temperature     103(2)
_exptl_crystal_description     platelet
_exptl_crystal_colour     colourless
_exptl_crystal_size_max     0.43
_exptl_crystal_size_mid     0.37
_exptl_crystal_size_min     0.10
_exptl_crystal_density_diffrn     1.284
_exptl_crystal_density_meas     ?
_exptl_crystal_density_method     'not measured'
_exptl_crystal_F_000     448
_exptl_absorpt_coefficient_mu     0.088
_exptl_absorpt_correction_type     none
_exptl_absorpt_process_details     ?
_exptl_absorpt_correction_T_min     ?
_exptl_absorpt_correction_T_max     ?
_exptl_special_details
;
;
_diffrn_ambient_temperature     103(2)
_diffrn_radiation_type     MoK\a
_diffrn_radiation_wavelength     0.71073
_diffrn_radiation_source     'Rotating Anode'
_diffrn_radiation_monochromator     graphite
_diffrn_measurement_device_type     'Rigaku AFC10/Saturn724+'
_diffrn_measurement_method     '\f and \w'
_diffrn_detector_area_resol_mean     28.5714
_diffrn_reflns_number     10211
_diffrn_reflns_av_R_equivalents     0.0531
_diffrn_reflns_av_sigmaI/netI     0.1130
_diffrn_reflns_theta_min     3.35
_diffrn_reflns_theta_max     27.49
_diffrn_reflns_theta_full     27.49
_diffrn_measured_fraction_theta_max     0.978
_diffrn_measured_fraction_theta_full     0.978
_diffrn_reflns_limit_h_min     -7
_diffrn_reflns_limit_h_max     7
_diffrn_reflns_limit_k_min     -15
_diffrn_reflns_limit_k_max     16
_diffrn_reflns_limit_l_min     -20
_diffrn_reflns_limit_l_max     20
_diffrn_standards_number     0
_diffrn_standards_interval_count     0
_diffrn_standards_interval_time     0
_diffrn_standards_decay_%     0
_refine_special_details
;
Refinement of <i>F</i>^2^ against ALL reflections. The weighted <i>R</i>-factor
<i>wR</i> and goodness of fit <i>S</i> are based on <i>F</i>^2^, conventional
<i>R</i>-factors <i>R</i> are based on <i>F</i>, with <i>F</i> set to zero for
negative <i>F</i>^2^. The threshold expression of <i>F</i>^2^ >
\s(<i>F</i>^2^) is used only for calculating <i>R</i>-factors(gt) <i>etc</i>.
and is not relevant to the choice of reflections for refinement.
<i>R</i>-factors based on <i>F</i>^2^ are statistically about twice as large
as those based on <i>F</i>, and <i>R</i>- factors based on ALL data will be
even larger.
;
_reflns_number_total     4888
_reflns_number_gt     2841
_reflns_threshold_expression     I>2sigma(I)
_refine_ls_structure_factor_coef     Fsqd
_refine_ls_matrix_type     full
_refine_ls_R_factor_all     0.0743
_refine_ls_R_factor_gt     0.0482
_refine_ls_wR_factor_gt     0.0728
_refine_ls_wR_factor_ref     0.0756
_refine_ls_goodness_of_fit_ref     0.938
_refine_ls_restrained_S_all     0.938
_refine_ls_number_reflns     4888
_refine_ls_number_parameters     277
_refine_ls_number_restraints     0
_refine_ls_hydrogen_treatment     constr
_refine_ls_weighting_scheme     calc
_refine_ls_weighting_details
         'calc w=1/[\s^2^(Fo^2^)+(0.0012P)^2^+0.0000P] where P=(Fo^2^+2Fc^2^)/3'
_atom_sites_solution_hydrogens     geom
_atom_sites_solution_primary     direct
_atom_sites_solution_secondary     difmap
_refine_ls_shift/su_max     0.000
_refine_ls_shift/su_mean     0.000
_refine_diff_density_max     0.578
_refine_diff_density_min     -0.322
_refine_ls_extinction_method     none
_refine_ls_extinction_coef     ?
loop_
    _atom_type_symbol
    _atom_type_description
    _atom_type_scat_dispersion_real
    _atom_type_scat_dispersion_imag
    _atom_type_scat_source
    'C' 'C' 0.0033 0.0016
                         'International Tables Vol C Tables 4.2.6.8 and 6.1.1.4'
    'H' 'H' 0.0000 0.0000
                         'International Tables Vol C Tables 4.2.6.8 and 6.1.1.4'
    'O' 'O' 0.0106 0.0060
                         'International Tables Vol C Tables 4.2.6.8 and 6.1.1.4'
_computing_data_collection     'CrystalClear (Rigaku, 2008)'
_computing_cell_refinement     'CrystalClear (Rigaku, 2008)'
_computing_data_reduction     'CrystalClear (Rigaku, 2008)'
_computing_structure_solution     'SHELXS97 (Sheldrick, 2008)'
_computing_structure_refinement     'SHELXL97 (Sheldrick, 2008)'
_computing_molecular_graphics     'DIAMOND (Brandenburg, 1999)'
_computing_publication_material     'publCIF (Westrip, 2010)'
loop_
    _atom_site_type_symbol
    _atom_site_label
    _atom_site_fract_x
    _atom_site_fract_y
    _atom_site_fract_z
    _atom_site_U_iso_or_equiv
    _atom_site_adp_type
    _atom_site_calc_flag
    _atom_site_refinement_flags
    _atom_site_occupancy
    _atom_site_disorder_assembly
    _atom_site_disorder_group
    O O1 0.21125(19) 0.60902(10) 0.37934(8) 0.0188(3) Uani d . 1 . .
    O O2 0.45865(19) 0.47059(9) 0.15005(8) 0.0165(3) Uani d . 1 . .
    O O3 0.1062(2) 0.41550(10) 0.16972(9) 0.0256(3) Uani d . 1 . .
    O O4 0.34585(18) 0.21945(9) 0.34813(8) 0.0171(3) Uani d . 1 . .
    O O5 0.5217(2) 0.17190(10) 0.48169(8) 0.0232(3) Uani d . 1 . .
    C C20 0.4622(3) 0.76441(14) 0.12130(12) 0.0190(4) Uani d . 1 . .
    H H20 0.5858 0.7499 0.1629 0.023 Uiso calc R 1 . .
    C C19 0.4674(3) 0.84861(14) 0.04176(12) 0.0234(5) Uani d . 1 . .
    H H19 0.5936 0.8907 0.0291 0.028 Uiso calc R 1 . .
    C C18 0.2871(3) 0.87087(15) -0.01919(13) 0.0273(5) Uani d . 1 . .
    H H18 0.2879 0.9290 -0.0736 0.033 Uiso calc R 1 . .
    C C17 0.1075(3) 0.80827(15) -0.00027(13) 0.0281(5) Uani d . 1 . .
    H H17 -0.0155 0.8225 -0.0421 0.034 Uiso calc R 1 . .
    C C16 0.1049(3) 0.72458(14) 0.07945(12) 0.0227(5) Uani d . 1 . .
    H H16 -0.0210 0.6823 0.0918 0.027 Uiso calc R 1 . .
    C C15 0.2822(3) 0.70114(14) 0.14168(12) 0.0167(4) Uani d . 1 . .
    C C2 0.2748(3) 0.60988(13) 0.22886(11) 0.0157(4) Uani d . 1 . .
    H H2 0.1132 0.5928 0.2392 0.019 Uiso calc R 1 . .
    C C3 0.3613(3) 0.64292(14) 0.30821(12) 0.0172(4) Uani d . 1 . .
    H H3 0.3576 0.7276 0.2917 0.021 Uiso calc R 1 . .
    C C4 0.6121(3) 0.58431(14) 0.32826(12) 0.0187(4) Uani d . 1 . .
    H H4B 0.7208 0.6388 0.3026 0.022 Uiso calc R 1 . .
    H H4A 0.6422 0.5548 0.3927 0.022 Uiso calc R 1 . .
    C C5 0.6408(3) 0.48698(14) 0.28685(11) 0.0162(4) Uani d . 1 . .
    H H5 0.7961 0.4607 0.2668 0.019 Uiso calc R 1 . .
    C C1 0.4341(3) 0.50053(14) 0.23016(12) 0.0151(4) Uani d . 1 . .
    C C6 0.4684(3) 0.40331(13) 0.31560(11) 0.0159(4) Uani d . 1 . .
    H H6 0.3671 0.4142 0.3648 0.019 Uiso calc R 1 . .
    C C7 0.5228(3) 0.28429(14) 0.31184(12) 0.0165(4) Uani d . 1 . .
    C C8 0.7029(3) 0.23893(14) 0.27441(11) 0.0170(4) Uani d . 1 . .
    H H8 0.8082 0.2900 0.2483 0.020 Uiso calc R 1 . .
    C C21 0.7645(3) 0.12233(14) 0.26717(11) 0.0170(4) Uani d . 1 . .
    C C22 0.6235(3) 0.03660(14) 0.29030(12) 0.0223(5) Uani d . 1 . .
    H H22 0.4741 0.0525 0.3120 0.027 Uiso calc R 1 . .
    C C23 0.6990(3) -0.07128(15) 0.28197(13) 0.0267(5) Uani d . 1 . .
    H H23 0.6016 -0.1287 0.2987 0.032 Uiso calc R 1 . .
    C C24 0.9144(3) -0.09582(16) 0.24957(13) 0.0270(5) Uani d . 1 . .
    H H24 0.9652 -0.1698 0.2438 0.032 Uiso calc R 1 . .
    C C25 1.0556(3) -0.01220(15) 0.22559(13) 0.0260(5) Uani d . 1 . .
    H H25 1.2032 -0.0282 0.2025 0.031 Uiso calc R 1 . .
    C C26 0.9818(3) 0.09516(15) 0.23522(12) 0.0213(4) Uani d . 1 . .
    H H26 1.0818 0.1515 0.2197 0.026 Uiso calc R 1 . .
    C C11 0.2788(3) 0.42436(14) 0.12820(13) 0.0197(4) Uani d . 1 . .
    C C12 0.3253(3) 0.38905(16) 0.04671(13) 0.0330(5) Uani d . 1 . .
    H H12A 0.2224 0.3345 0.0432 0.050 Uiso calc R 1 . .
    H H12B 0.4861 0.3531 0.0482 0.050 Uiso calc R 1 . .
    H H12C 0.2980 0.4563 -0.0050 0.050 Uiso calc R 1 . .
    C C13 0.2398(3) 0.66215(15) 0.44723(12) 0.0233(5) Uani d . 1 . .
    H H13B 0.2472 0.7445 0.4205 0.028 Uiso calc R 1 . .
    H H13A 0.3856 0.6268 0.4809 0.028 Uiso calc R 1 . .
    C C14 0.0379(3) 0.64685(15) 0.50811(12) 0.0252(5) Uani d . 1 . .
    H H14B -0.1054 0.6839 0.4747 0.038 Uiso calc R 1 . .
    H H14C 0.0576 0.6815 0.5553 0.038 Uiso calc R 1 . .
    H H14A 0.0306 0.5652 0.5338 0.038 Uiso calc R 1 . .
    C C9 0.3658(3) 0.16383(15) 0.43626(13) 0.0232(3) Uani d . 1 . .
    C C10 0.1810(3) 0.09224(14) 0.46514(12) 0.0238(5) Uani d . 1 . .
    H H10A 0.2242 0.0190 0.4527 0.036 Uiso calc R 1 . .
    H H10B 0.0368 0.1314 0.4332 0.036 Uiso calc R 1 . .
    H H10C 0.1596 0.0789 0.5286 0.036 Uiso calc R 1 . .
loop_
    _atom_site_aniso_label
    _atom_site_aniso_U_11
    _atom_site_aniso_U_22
    _atom_site_aniso_U_33
    _atom_site_aniso_U_12
    _atom_site_aniso_U_13
    _atom_site_aniso_U_23
    O1 0.0232(7) 0.0222(7) 0.0138(7) -0.0053(5) 0.0043(6) -0.0089(5)
    O2 0.0212(7) 0.0178(7) 0.0129(7) -0.0046(5) 0.0043(5) -0.0074(5)
    O3 0.0225(8) 0.0344(8) 0.0250(9) -0.0116(6) 0.0070(6) -0.0136(6)
    O4 0.0179(7) 0.0180(7) 0.0145(7) -0.0047(5) 0.0036(5) -0.0027(5)
    O5 0.0286(7) 0.0221(6) 0.0192(7) -0.0072(5) 0.0001(5) -0.0048(5)
    C20 0.0194(11) 0.0189(10) 0.0188(11) -0.0030(8) 0.0000(8) -0.0055(8)
    C19 0.0256(11) 0.0197(10) 0.0247(12) -0.0077(8) 0.0051(9) -0.0042(8)
    C18 0.0338(12) 0.0198(10) 0.0227(12) -0.0022(9) 0.0013(10) 0.0015(8)
    C17 0.0280(12) 0.0317(12) 0.0213(13) -0.0041(10) -0.0042(9) -0.0022(9)
    C16 0.0177(10) 0.0239(10) 0.0252(12) -0.0052(8) -0.0006(9) -0.0041(9)
    C15 0.0208(10) 0.0139(9) 0.0169(11) -0.0004(8) 0.0028(8) -0.0079(8)
    C2 0.0177(10) 0.0164(9) 0.0154(11) -0.0055(8) 0.0046(8) -0.0074(8)
    C3 0.0213(11) 0.0168(9) 0.0155(11) -0.0062(8) 0.0031(8) -0.0062(8)
    C4 0.0177(10) 0.0176(10) 0.0215(11) -0.0019(8) 0.0002(8) -0.0069(8)
    C5 0.0138(10) 0.0177(10) 0.0184(11) -0.0030(8) 0.0032(8) -0.0073(8)
    C1 0.0195(10) 0.0160(9) 0.0113(10) -0.0027(8) 0.0037(8) -0.0064(7)
    C6 0.0199(10) 0.0165(9) 0.0120(10) -0.0038(8) 0.0056(8) -0.0048(7)
    C7 0.0172(10) 0.0178(10) 0.0135(10) -0.0050(8) 0.0002(8) -0.0019(8)
    C8 0.0166(10) 0.0173(9) 0.0170(11) -0.0050(8) 0.0017(8) -0.0035(8)
    C21 0.0186(10) 0.0169(10) 0.0147(11) -0.0017(8) -0.0016(8) -0.0040(8)
    C22 0.0187(11) 0.0208(10) 0.0288(13) -0.0017(8) 0.0017(9) -0.0099(9)
    C23 0.0288(12) 0.0196(10) 0.0340(13) -0.0059(9) 0.0003(10) -0.0104(9)
    C24 0.0286(12) 0.0195(10) 0.0351(14) 0.0035(9) -0.0056(10) -0.0143(9)
    C25 0.0194(11) 0.0274(11) 0.0326(13) 0.0034(9) -0.0017(9) -0.0139(9)
    C26 0.0209(11) 0.0208(10) 0.0223(12) -0.0031(8) 0.0003(9) -0.0065(8)
    C11 0.0254(12) 0.0168(10) 0.0185(11) -0.0076(8) 0.0024(9) -0.0056(8)
    C12 0.0468(14) 0.0389(13) 0.0250(13) -0.0217(11) 0.0146(10) -0.0207(10)
    C13 0.0324(12) 0.0245(11) 0.0157(11) -0.0038(9) 0.0010(9) -0.0104(8)
    C14 0.0306(12) 0.0274(11) 0.0188(12) 0.0013(9) 0.0018(9) -0.0114(9)
    C9 0.0286(7) 0.0221(6) 0.0192(7) -0.0072(5) 0.0001(5) -0.0048(5)
    C10 0.0272(11) 0.0192(10) 0.0232(12) -0.0074(8) 0.0055(9) -0.0014(8)
_geom_special_details
;
All e.s.d.'s (except the e.s.d. in the dihedral angle between two l.s. planes)
are estimated using the full covariance matrix. The cell e.s.d.'s are taken
into account individually in the estimation of e.s.d.'s in distances, angles
and torsion angles; correlations between e.s.d.'s in cell parameters are only
used when they are defined by crystal symmetry. An approximate (isotropic)
treatment of cell e.s.d.'s is used for estimating e.s.d.'s involving l.s.
planes.
;
loop_
    _geom_bond_atom_site_label_1
    _geom_bond_atom_site_label_2
    _geom_bond_site_symmetry_2
    _geom_bond_distance
    _geom_bond_publ_flag
    O1 C3 . 1.420(2) ?
    O1 C13 . 1.4372(19) ?
    O2 C11 . 1.363(2) ?
    O2 C1 . 1.4215(19) ?
    O3 C11 . 1.198(2) ?
    O4 C9 . 1.366(2) ?
    O4 C7 . 1.414(2) ?
    O5 C9 . 1.2057(18) ?
    C20 C15 . 1.381(2) ?
    C20 C19 . 1.387(2) ?
    C20 H20 . 0.9500 ?
    C19 C18 . 1.387(2) ?
    C19 H19 . 0.9500 ?
    C18 C17 . 1.373(2) ?
    C18 H18 . 0.9500 ?
    C17 C16 . 1.384(2) ?
    C17 H17 . 0.9500 ?
    C16 C15 . 1.386(2) ?
    C16 H16 . 0.9500 ?
    C15 C2 . 1.515(2) ?
    C2 C1 . 1.524(2) ?
    C2 C3 . 1.545(2) ?
    C2 H2 . 1.0000 ?
    C3 C4 . 1.538(2) ?
    C3 H3 . 1.0000 ?
    C4 C5 . 1.518(2) ?
    C4 H4B . 0.9900 ?
    C4 H4A . 0.9900 ?
    C5 C1 . 1.482(2) ?
    C5 C6 . 1.519(2) ?
    C5 H5 . 1.0000 ?
    C1 C6 . 1.523(2) ?
    C6 C7 . 1.479(2) ?
    C6 H6 . 1.0000 ?
    C7 C8 . 1.334(2) ?
    C8 C21 . 1.473(2) ?
    C8 H8 . 0.9500 ?
    C21 C26 . 1.394(2) ?
    C21 C22 . 1.398(2) ?
    C22 C23 . 1.387(2) ?
    C22 H22 . 0.9500 ?
    C23 C24 . 1.381(3) ?
    C23 H23 . 0.9500 ?
    C24 C25 . 1.380(2) ?
    C24 H24 . 0.9500 ?
    C25 C26 . 1.387(2) ?
    C25 H25 . 0.9500 ?
    C26 H26 . 0.9500 ?
    C11 C12 . 1.488(2) ?
    C12 H12A . 0.9800 ?
    C12 H12B . 0.9800 ?
    C12 H12C . 0.9800 ?
    C13 C14 . 1.511(3) ?
    C13 H13B . 0.9900 ?
    C13 H13A . 0.9900 ?
    C14 H14B . 0.9800 ?
    C14 H14C . 0.9800 ?
    C14 H14A . 0.9800 ?
    C9 C10 . 1.479(2) ?
    C10 H10A . 0.9800 ?
    C10 H10B . 0.9800 ?
    C10 H10C . 0.9800 ?
loop_
    _geom_angle_atom_site_label_1
    _geom_angle_atom_site_label_2
    _geom_angle_atom_site_label_3
    _geom_angle_site_symmetry_1
    _geom_angle_site_symmetry_3
    _geom_angle
    _geom_angle_publ_flag
    C3 O1 C13 . . 112.11(13) ?
    C11 O2 C1 . . 114.87(14) ?
    C9 O4 C7 . . 116.41(12) ?
    C15 C20 C19 . . 121.78(16) ?
    C15 C20 H20 . . 119.1 ?
    C19 C20 H20 . . 119.1 ?
    C20 C19 C18 . . 119.51(18) ?
    C20 C19 H19 . . 120.2 ?
    C18 C19 H19 . . 120.2 ?
    C17 C18 C19 . . 119.49(18) ?
    C17 C18 H18 . . 120.3 ?
    C19 C18 H18 . . 120.3 ?
    C18 C17 C16 . . 120.24(17) ?
    C18 C17 H17 . . 119.9 ?
    C16 C17 H17 . . 119.9 ?
    C17 C16 C15 . . 121.40(18) ?
    C17 C16 H16 . . 119.3 ?
    C15 C16 H16 . . 119.3 ?
    C20 C15 C16 . . 117.56(17) ?
    C20 C15 C2 . . 121.91(15) ?
    C16 C15 C2 . . 120.53(16) ?
    C15 C2 C1 . . 111.54(15) ?
    C15 C2 C3 . . 113.55(14) ?
    C1 C2 C3 . . 103.93(12) ?
    C15 C2 H2 . . 109.2 ?
    C1 C2 H2 . . 109.2 ?
    C3 C2 H2 . . 109.2 ?
    O1 C3 C4 . . 113.68(14) ?
    O1 C3 C2 . . 108.36(13) ?
    C4 C3 C2 . . 106.92(14) ?
    O1 C3 H3 . . 109.3 ?
    C4 C3 H3 . . 109.3 ?
    C2 C3 H3 . . 109.3 ?
    C5 C4 C3 . . 106.17(13) ?
    C5 C4 H4B . . 110.5 ?
    C3 C4 H4B . . 110.5 ?
    C5 C4 H4A . . 110.5 ?
    C3 C4 H4A . . 110.5 ?
    H4B C4 H4A . . 108.7 ?
    C1 C5 C4 . . 107.90(14) ?
    C1 C5 C6 . . 60.96(10) ?
    C4 C5 C6 . . 115.09(16) ?
    C1 C5 H5 . . 119.6 ?
    C4 C5 H5 . . 119.6 ?
    C6 C5 H5 . . 119.6 ?
    O2 C1 C5 . . 119.36(14) ?
    O2 C1 C6 . . 117.08(14) ?
    C5 C1 C6 . . 60.72(10) ?
    O2 C1 C2 . . 117.65(13) ?
    C5 C1 C2 . . 110.21(14) ?
    C6 C1 C2 . . 119.07(15) ?
    C7 C6 C5 . . 121.31(16) ?
    C7 C6 C1 . . 119.45(15) ?
    C5 C6 C1 . . 58.32(11) ?
    C7 C6 H6 . . 115.3 ?
    C5 C6 H6 . . 115.3 ?
    C1 C6 H6 . . 115.3 ?
    C8 C7 O4 . . 120.48(15) ?
    C8 C7 C6 . . 127.71(17) ?
    O4 C7 C6 . . 111.64(15) ?
    C7 C8 C21 . . 130.31(17) ?
    C7 C8 H8 . . 114.8 ?
    C21 C8 H8 . . 114.8 ?
    C26 C21 C22 . . 117.45(16) ?
    C26 C21 C8 . . 117.21(16) ?
    C22 C21 C8 . . 125.33(17) ?
    C23 C22 C21 . . 120.89(18) ?
    C23 C22 H22 . . 119.6 ?
    C21 C22 H22 . . 119.6 ?
    C24 C23 C22 . . 120.54(18) ?
    C24 C23 H23 . . 119.7 ?
    C22 C23 H23 . . 119.7 ?
    C25 C24 C23 . . 119.54(17) ?
    C25 C24 H24 . . 120.2 ?
    C23 C24 H24 . . 120.2 ?
    C24 C25 C26 . . 119.97(19) ?
    C24 C25 H25 . . 120.0 ?
    C26 C25 H25 . . 120.0 ?
    C25 C26 C21 . . 121.60(17) ?
    C25 C26 H26 . . 119.2 ?
    C21 C26 H26 . . 119.2 ?
    O3 C11 O2 . . 123.27(17) ?
    O3 C11 C12 . . 125.48(17) ?
    O2 C11 C12 . . 111.24(16) ?
    C11 C12 H12A . . 109.5 ?
    C11 C12 H12B . . 109.5 ?
    H12A C12 H12B . . 109.5 ?
    C11 C12 H12C . . 109.5 ?
    H12A C12 H12C . . 109.5 ?
    H12B C12 H12C . . 109.5 ?
    O1 C13 C14 . . 108.95(14) ?
    O1 C13 H13B . . 109.9 ?
    C14 C13 H13B . . 109.9 ?
    O1 C13 H13A . . 109.9 ?
    C14 C13 H13A . . 109.9 ?
    H13B C13 H13A . . 108.3 ?
    C13 C14 H14B . . 109.5 ?
    C13 C14 H14C . . 109.5 ?
    H14B C14 H14C . . 109.5 ?
    C13 C14 H14A . . 109.5 ?
    H14B C14 H14A . . 109.5 ?
    H14C C14 H14A . . 109.5 ?
    O5 C9 O4 . . 122.20(18) ?
    O5 C9 C10 . . 126.33(18) ?
    O4 C9 C10 . . 111.43(14) ?
    C9 C10 H10A . . 109.5 ?
    C9 C10 H10B . . 109.5 ?
    H10A C10 H10B . . 109.5 ?
    C9 C10 H10C . . 109.5 ?
    H10A C10 H10C . . 109.5 ?
    H10B C10 H10C . . 109.5 ?
loop_
    _geom_torsion_atom_site_label_1
    _geom_torsion_atom_site_label_2
    _geom_torsion_atom_site_label_3
    _geom_torsion_atom_site_label_4
    _geom_torsion_site_symmetry_1
    _geom_torsion_site_symmetry_2
    _geom_torsion_site_symmetry_3
    _geom_torsion_site_symmetry_4
    _geom_torsion
    _geom_torsion_publ_flag
    C15 C20 C19 C18 . . . . 0.3(3) ?
    C20 C19 C18 C17 . . . . -0.8(3) ?
    C19 C18 C17 C16 . . . . 0.8(3) ?
    C18 C17 C16 C15 . . . . -0.4(3) ?
    C19 C20 C15 C16 . . . . 0.0(3) ?
    C19 C20 C15 C2 . . . . -179.41(17) ?
    C17 C16 C15 C20 . . . . 0.0(3) ?
    C17 C16 C15 C2 . . . . 179.45(17) ?
    C20 C15 C2 C1 . . . . -77.7(2) ?
    C16 C15 C2 C1 . . . . 102.84(19) ?
    C20 C15 C2 C3 . . . . 39.3(2) ?
    C16 C15 C2 C3 . . . . -140.13(17) ?
    C13 O1 C3 C4 . . . . 76.72(17) ?
    C13 O1 C3 C2 . . . . -164.57(12) ?
    C15 C2 C3 O1 . . . . 137.72(15) ?
    C1 C2 C3 O1 . . . . -100.89(15) ?
    C15 C2 C3 C4 . . . . -99.37(17) ?
    C1 C2 C3 C4 . . . . 22.01(18) ?
    O1 C3 C4 C5 . . . . 99.09(17) ?
    C2 C3 C4 C5 . . . . -20.44(18) ?
    C3 C4 C5 C1 . . . . 10.56(19) ?
    C3 C4 C5 C6 . . . . -55.11(19) ?
    C11 O2 C1 C5 . . . . 144.83(15) ?
    C11 O2 C1 C6 . . . . 74.86(18) ?
    C11 O2 C1 C2 . . . . -77.26(18) ?
    C4 C5 C1 O2 . . . . 144.23(15) ?
    C6 C5 C1 O2 . . . . -106.47(17) ?
    C4 C5 C1 C6 . . . . -109.30(17) ?
    C4 C5 C1 C2 . . . . 3.5(2) ?
    C6 C5 C1 C2 . . . . 112.78(17) ?
    C15 C2 C1 O2 . . . . -34.6(2) ?
    C3 C2 C1 O2 . . . . -157.36(14) ?
    C15 C2 C1 C5 . . . . 106.86(16) ?
    C3 C2 C1 C5 . . . . -15.86(19) ?
    C15 C2 C1 C6 . . . . 173.81(14) ?
    C3 C2 C1 C6 . . . . 51.09(19) ?
    C1 C5 C6 C7 . . . . 107.50(18) ?
    C4 C5 C6 C7 . . . . -155.14(15) ?
    C4 C5 C6 C1 . . . . 97.36(16) ?
    O2 C1 C6 C7 . . . . -0.5(2) ?
    C5 C1 C6 C7 . . . . -110.66(18) ?
    C2 C1 C6 C7 . . . . 151.20(15) ?
    O2 C1 C6 C5 . . . . 110.16(16) ?
    C2 C1 C6 C5 . . . . -98.13(17) ?
    C9 O4 C7 C8 . . . . 94.3(2) ?
    C9 O4 C7 C6 . . . . -90.12(17) ?
    C5 C6 C7 C8 . . . . -9.5(3) ?
    C1 C6 C7 C8 . . . . 59.3(2) ?
    C5 C6 C7 O4 . . . . 175.32(14) ?
    C1 C6 C7 O4 . . . . -115.93(17) ?
    O4 C7 C8 C21 . . . . -4.1(3) ?
    C6 C7 C8 C21 . . . . -178.87(15) ?
    C7 C8 C21 C26 . . . . -170.96(17) ?
    C7 C8 C21 C22 . . . . 8.6(3) ?
    C26 C21 C22 C23 . . . . 0.3(3) ?
    C8 C21 C22 C23 . . . . -179.20(16) ?
    C21 C22 C23 C24 . . . . -0.8(3) ?
    C22 C23 C24 C25 . . . . 0.2(3) ?
    C23 C24 C25 C26 . . . . 0.9(3) ?
    C24 C25 C26 C21 . . . . -1.3(3) ?
    C22 C21 C26 C25 . . . . 0.7(3) ?
    C8 C21 C26 C25 . . . . -179.71(16) ?
    C1 O2 C11 O3 . . . . 4.4(2) ?
    C1 O2 C11 C12 . . . . -176.47(14) ?
    C3 O1 C13 C14 . . . . 165.68(14) ?
    C7 O4 C9 O5 . . . . 2.2(3) ?
    C7 O4 C9 C10 . . . . -175.71(14) ?
