# Supplementary material for: (1SR,2RS,3SR,5SR,6RS)-6-[(Z)-1-Acet­oxy-2-phenyl­ethen­yl]-3-eth­oxy-2-phenyl­bicyclo­[3.1.0]hexan-1-yl acetate
Source: Acta Crystallogr Sect E Struct Rep Online. 2011 Jan 29;67(Pt 2):o512. doi: 10.1107/S1600536811001760 (PMC3051501; doi:10.1107/S1600536811001760)
Supplement: Supplementary file 2 [file e-67-0o512-Isup2.hkl]

# 
# h,k,l, Fc-squared, Fo-squared, sigma(Fo-squared) and status flag 
# 
data_I
_shelx_title ' BO888 in P-1' 
_shelx_refln_list_code          4 
_shelx_F_calc_maximum      120.77 
_exptl_crystal_F_000       448.00 
_reflns_d_resolution_high  0.7699 
 
loop_ 
 _symmetry_equiv_pos_as_xyz 
 'x, y, z' 
 '-x, -y, -z' 
 
_cell_length_a     5.8585 
_cell_length_b    12.3678 
_cell_length_c    15.8521 
_cell_angle_alpha  73.170 
_cell_angle_beta   88.967 
_cell_angle_gamma  81.761 
 
_shelx_F_squared_multiplier     1.000 
 
loop_ 
 _refln_index_h 
 _refln_index_k 
 _refln_index_l 
 _refln_F_squared_calc 
 _refln_F_squared_meas 
 _refln_F_squared_sigma 
 _refln_observed_status 
   1   0   0     3842.57     3721.90     72.18 o 
   2   0   0       15.01       19.34      3.25 o 
   3   0   0      144.53      180.78     19.84 o 
   4   0   0       86.42       95.53     79.69 o 
   5   0   0      263.07      227.82     14.71 o 
   6   0   0        0.85        2.98     11.16 o 
   7   0   0       33.75       35.63     55.24 o 
  -7   1   0       11.39       11.89     20.38 o 
  -6   1   0      152.13      142.29     22.57 o 
  -5   1   0      348.99      333.48     21.50 o 
  -4   1   0       33.81       29.33      4.99 o 
  -3   1   0      305.29      329.15      8.58 o 
  -2   1   0       26.71       25.60      2.40 o 
  -1   1   0       20.78       13.34      3.70 o 
   1   1   0     5908.89     5510.73    134.29 o 
   2   1   0      357.66      304.35     11.88 o 
   3   1   0       55.21       52.95      5.38 o 
   4   1   0        8.17        6.59      4.63 o 
   5   1   0      461.44      451.13     38.43 o 
   6   1   0       21.72       25.47     35.16 o 
   7   1   0        0.97        2.09     11.92 o 
  -7   2   0        0.09       -0.89      7.69 o 
  -6   2   0       41.69      160.85     49.11 o 
  -5   2   0       25.73       55.69     24.31 o 
  -4   2   0        0.07       -0.34      8.03 o 
  -3   2   0       97.91       83.30      9.33 o 
  -2   2   0      200.49      206.29      8.25 o 
  -1   2   0      409.25      390.63      6.42 o 
   0   2   0       17.85       14.49      2.81 o 
   1   2   0      147.59      133.74      5.91 o 
   2   2   0       99.73       96.24      4.71 o 
   3   2   0      308.28      296.34     10.26 o 
   4   2   0       99.27       92.59      9.89 o 
   5   2   0      455.89      419.60     27.58 o 
   6   2   0      325.98      409.47     47.54 o 
   7   2   0        0.80       10.42     17.13 o 
  -6   3   0      511.92      999.77     75.82 o 
  -5   3   0       47.62       39.91     13.78 o 
  -4   3   0       11.23       22.42     10.84 o 
  -3   3   0      973.55     1028.27     49.51 o 
  -2   3   0      322.46      326.61     12.03 o 
  -1   3   0     4528.38     4510.29     42.06 o 
   0   3   0      288.29      280.43      7.57 o 
   1   3   0      243.52      240.96     14.11 o 
   2   3   0     1102.98     1186.40     18.35 o 
   3   3   0      137.49      144.49      9.04 o 
   4   3   0        4.72        9.52      8.40 o 
   5   3   0        0.21        2.32      4.21 o 
   7   3   0        8.44       10.48     16.97 o 
  -6   4   0        7.38       10.36     10.33 o 
  -5   4   0       19.14       14.98     12.12 o 
  -4   4   0      346.65      347.16     24.47 o 
  -3   4   0      113.33      129.41     13.02 o 
  -2   4   0     1707.20     1672.34     76.90 o 
   0   4   0     1613.83     1597.34     28.11 o 
   1   4   0        4.54        2.44      3.51 o 
   2   4   0        5.74        4.04      3.78 o 
   3   4   0      164.88      168.36     10.63 o 
   4   4   0        8.43       11.52      8.89 o 
   5   4   0       28.52       23.20     11.30 o 
   6   4   0       35.65       34.96      9.52 o 
   7   4   0        6.85        4.57     10.02 o 
  -6   5   0        2.02        3.94     11.36 o 
  -5   5   0       25.95       29.53     12.29 o 
  -4   5   0       90.28       90.49     16.88 o 
  -3   5   0        1.63        3.61      8.70 o 
  -2   5   0       34.29       30.16      5.39 o 
  -1   5   0      204.99      208.27     12.43 o 
   0   5   0      200.33      202.81      6.84 o 
   1   5   0     1033.79     1038.76     23.16 o 
   2   5   0        0.24        1.92      8.98 o 
   3   5   0      104.40      100.26      6.99 o 
   4   5   0       33.84       26.37      5.74 o 
   5   5   0      203.15      200.97     18.31 o 
   6   5   0       15.28       21.01     15.39 o 
   7   5   0       44.52       69.95     18.40 o 
  -6   6   0       24.61       33.45     14.10 o 
  -5   6   0       14.69       19.23     10.27 o 
  -4   6   0       35.90       22.55     13.85 o 
  -3   6   0       96.81       90.15     13.80 o 
  -2   6   0      105.19       86.34      9.69 o 
  -1   6   0      135.34      128.82      8.38 o 
   0   6   0      237.34      263.53      8.88 o 
   1   6   0      285.83      284.16     18.45 o 
   2   6   0      979.59      979.19     37.00 o 
   3   6   0       60.18       59.50      6.92 o 
   4   6   0       43.57       34.55      6.14 o 
   5   6   0      140.80      153.87     22.26 o 
   6   6   0       29.73       18.82     11.96 o 
   7   6   0       67.58       65.69     12.19 o 
  -6   7   0       67.95       75.09     29.16 o 
  -5   7   0        2.32        4.50     10.23 o 
  -4   7   0        8.09        5.73     10.12 o 
  -3   7   0      613.17      558.72     22.20 o 
  -2   7   0        2.92        3.34      8.71 o 
  -1   7   0        1.66        0.54      3.58 o 
   0   7   0        0.00        1.65      3.08 o 
   1   7   0       21.59       16.28     10.98 o 
   2   7   0       43.26       42.53      5.14 o 
   3   7   0       10.43       11.51      7.56 o 
   4   7   0      107.81       89.17     21.85 o 
   5   7   0      345.48      302.07     27.14 o 
   6   7   0       28.49       36.59     17.84 o 
   7   7   0        0.50        4.93     15.74 o 
  -5   8   0        1.30        2.89      8.17 o 
  -4   8   0       61.75       86.76     17.97 o 
  -3   8   0        8.32        5.86      3.62 o 
  -2   8   0       38.05       31.39      8.14 o 
  -1   8   0      122.81      107.73     10.19 o 
   0   8   0      196.41      193.26     10.82 o 
   1   8   0        1.65        1.38      9.93 o 
   2   8   0        0.96        0.78      2.65 o 
   3   8   0       13.58       11.30      2.48 o 
   4   8   0       15.26       21.08     12.41 o 
   5   8   0       88.13       77.46     14.02 o 
   6   8   0       50.76       44.57     15.24 o 
   7   8   0       10.95        8.53     15.68 o 
  -5   9   0       14.88       24.60     15.48 o 
  -4   9   0       12.49       23.32     13.09 o 
  -3   9   0       13.33       13.83     12.94 o 
  -2   9   0        0.77        4.86     13.20 o 
  -1   9   0       15.68       13.45     10.82 o 
   0   9   0      140.24      148.33     11.61 o 
   1   9   0     1867.87     2029.01     54.64 o 
   2   9   0      187.25      185.44     11.10 o 
   3   9   0      213.58      200.73     11.05 o 
   4   9   0       72.70       63.19     16.04 o 
   5   9   0        5.93        0.60      9.14 o 
   6   9   0        1.67        5.89      8.28 o 
  -4  10   0        0.60        4.00      9.44 o 
  -3  10   0       13.49        7.31      8.79 o 
  -2  10   0        0.05        0.61      6.08 o 
  -1  10   0       85.23       93.75     13.13 o 
   0  10   0      239.37      239.61     15.76 o 
   1  10   0       66.98       55.30     15.51 o 
   2  10   0       24.42       22.53      5.32 o 
   3  10   0      141.53      128.14     16.58 o 
   4  10   0        6.57        9.81      8.66 o 
   5  10   0       17.06       10.17     13.44 o 
   6  10   0        4.98        4.87     10.15 o 
  -4  11   0       32.87       49.54     15.11 o 
  -3  11   0        5.68       10.40     12.16 o 
  -2  11   0       84.09       76.25     18.08 o 
  -1  11   0       10.26        8.34      8.30 o 
   0  11   0       35.31       35.82     11.26 o 
   1  11   0      846.21      891.47     48.24 o 
   2  11   0      178.43      163.00     23.45 o 
   3  11   0      168.70      161.52     21.64 o 
   4  11   0       55.43       52.77     15.04 o 
   5  11   0        0.39        9.07     10.78 o 
   6  11   0       62.05       45.88     20.05 o 
  -3  12   0      119.18      106.99     19.37 o 
  -2  12   0       74.92       77.81     19.74 o 
  -1  12   0        1.25        1.35      3.54 o 
   0  12   0       95.01      109.61     15.64 o 
   1  12   0        0.18        3.76     10.75 o 
   2  12   0       41.76       37.16     21.48 o 
   3  12   0      122.71      131.65     24.71 o 
   4  12   0        7.44        5.19      9.81 o 
   5  12   0        5.83        4.00      9.57 o 
  -3  13   0        8.64       20.43     14.70 o 
  -2  13   0        0.00        2.27      5.92 o 
  -1  13   0        4.41        3.75      5.55 o 
   0  13   0        0.10        2.18      8.64 o 
   1  13   0       80.74       84.66     20.98 o 
   2  13   0       18.27       21.00     16.25 o 
   3  13   0       34.84       46.35     23.47 o 
   4  13   0      170.04      196.52     23.27 o 
  -2  14   0       18.34       15.36     14.69 o 
   0  14   0        4.62        3.54      6.66 o 
   1  14   0       30.21       35.55     16.75 o 
   2  14   0       11.98        7.18     12.57 o 
   3  14   0       93.20      108.40     24.76 o 
   4  14   0       55.78       53.00     27.21 o 
   0  15   0       29.70       27.43     17.74 o 
   1  15   0       22.67       28.25     20.91 o 
   2  15   0       14.10       13.48     14.76 o 
  -2 -15   1       22.50       29.85     19.82 o 
  -1 -15   1        0.40        1.44      5.71 o 
  -3 -14   1        6.89       12.21     11.34 o 
  -2 -14   1       37.17       42.33     22.60 o 
  -1 -14   1       46.51       60.43     24.12 o 
   0 -14   1       18.53       20.80     18.15 o 
   1 -14   1       20.37       29.82     20.82 o 
  -4 -13   1       10.95        7.07     16.57 o 
  -3 -13   1       42.90       41.11     22.71 o 
  -2 -13   1       19.19       22.48     12.63 o 
  -1 -13   1       80.66       72.59     22.54 o 
   0 -13   1        9.78       11.66     13.29 o 
   1 -13   1       84.57       96.53     12.86 o 
   2 -13   1       57.12       55.35     15.52 o 
  -5 -12   1        9.54       11.11     15.63 o 
  -4 -12   1        1.45        5.14     10.29 o 
  -3 -12   1        0.44       -0.92      9.88 o 
  -2 -12   1      115.36      118.23     18.97 o 
  -1 -12   1       16.64       14.75     12.09 o 
   0 -12   1      122.88      131.75     13.74 o 
   1 -12   1       31.86       34.27     19.48 o 
   2 -12   1      123.67      120.87     16.00 o 
   3 -12   1       17.81       37.98     19.16 o 
  -5 -11   1        0.02        0.60      8.83 o 
  -4 -11   1        0.26        1.52      9.59 o 
  -3 -11   1       26.02       25.62     13.60 o 
  -2 -11   1       69.25       75.29     19.46 o 
  -1 -11   1       35.89       35.48     14.87 o 
   0 -11   1        0.17        1.82      5.76 o 
   1 -11   1      113.35      110.30     14.43 o 
   2 -11   1       22.77       23.60     17.88 o 
   3 -11   1       39.37       45.01     15.53 o 
   4 -11   1      212.93      221.11     21.26 o 
  -6 -10   1      192.83      223.40     27.40 o 
  -5 -10   1        8.20        0.26     13.60 o 
  -4 -10   1       62.74       66.97     15.40 o 
  -3 -10   1      235.34      220.08     26.17 o 
  -2 -10   1     1014.57      947.25     42.95 o 
  -1 -10   1      417.67      445.52     32.80 o 
   0 -10   1      100.38      112.14     12.85 o 
   1 -10   1       22.05       24.92      7.78 o 
   2 -10   1       57.03       81.46     13.95 o 
   3 -10   1      309.47      342.49     24.79 o 
   4 -10   1        0.14        4.21      8.53 o 
  -6  -9   1        6.29        9.73     11.52 o 
  -5  -9   1        4.71        5.41     10.52 o 
  -4  -9   1       54.89       70.76     17.09 o 
  -3  -9   1        0.94        0.92      2.27 o 
  -2  -9   1      116.43      125.18      9.89 o 
  -1  -9   1      792.23      885.93     44.34 o 
   0  -9   1       20.70       16.23      8.21 o 
   1  -9   1       34.81       30.60      8.23 o 
   2  -9   1        5.21        1.59     10.10 o 
   3  -9   1        0.07        1.91      6.74 o 
   4  -9   1        2.95        5.58     10.55 o 
   5  -9   1       22.97       37.57     12.27 o 
  -6  -8   1        3.34        5.87      5.93 o 
  -5  -8   1        0.10        3.93     13.24 o 
  -4  -8   1       32.73       45.02     13.74 o 
  -3  -8   1       17.25       13.03      5.34 o 
  -2  -8   1       22.23       30.32      6.35 o 
  -1  -8   1      307.70      298.67     20.90 o 
   0  -8   1        1.00        3.47      6.24 o 
   1  -8   1      249.69      256.77     15.58 o 
   2  -8   1      306.00      321.60     24.17 o 
   3  -8   1      445.87      477.97     31.42 o 
   4  -8   1        0.35        1.03      7.99 o 
   5  -8   1      154.89      152.63     17.67 o 
  -7  -7   1       60.32       71.30     25.21 o 
  -6  -7   1       32.20       25.21     17.55 o 
  -5  -7   1       29.60       30.98     11.44 o 
  -4  -7   1      337.32      326.88     37.70 o 
  -3  -7   1       21.25       22.83     13.63 o 
  -2  -7   1       71.23       57.01      7.16 o 
  -1  -7   1        7.85       10.68      8.91 o 
   0  -7   1      634.12      638.95     23.13 o 
   1  -7   1       71.79       84.58      6.73 o 
   2  -7   1      596.74      594.31     33.91 o 
   3  -7   1       56.05       43.35      4.78 o 
   4  -7   1      619.52      641.77     48.62 o 
   5  -7   1        5.13        8.09      9.45 o 
  -7  -6   1       30.72       27.23      8.92 o 
  -6  -6   1       10.68        7.37     11.91 o 
  -5  -6   1       61.81       64.32     15.71 o 
  -4  -6   1      262.09      269.63     15.88 o 
  -3  -6   1      229.55      253.69     24.37 o 
  -2  -6   1      187.36      153.70     15.45 o 
  -1  -6   1       67.20       62.97     13.14 o 
   0  -6   1      593.31      609.93     16.71 o 
   1  -6   1      124.78      116.36      6.90 o 
   2  -6   1       38.54       46.49      9.76 o 
   3  -6   1       71.83       71.32      4.62 o 
   4  -6   1      170.39      177.87     17.02 o 
   5  -6   1       17.55       14.14     10.33 o 
   6  -6   1        2.01        0.91      8.35 o 
  -7  -5   1       19.48       26.41      8.06 o 
  -6  -5   1      120.24      124.51     16.41 o 
  -5  -5   1        0.96        4.76      9.68 o 
  -4  -5   1       30.04       26.47     11.68 o 
  -3  -5   1        8.19        6.26      8.08 o 
  -2  -5   1       91.56      128.85     16.46 o 
  -1  -5   1     1788.92     1831.26     43.89 o 
   0  -5   1      188.15      197.45      6.53 o 
   1  -5   1      810.68      807.74     22.68 o 
   2  -5   1      369.61      385.13     21.17 o 
   3  -5   1        0.02        2.86      8.29 o 
   4  -5   1      215.38      217.35     19.31 o 
   5  -5   1       58.41       68.26     12.51 o 
   6  -5   1       11.92       18.38     13.24 o 
  -7  -4   1        0.01        1.86     14.32 o 
  -6  -4   1       50.79       65.99     13.23 o 
  -5  -4   1     1375.18     1361.23     62.54 o 
  -4  -4   1       13.53       17.42     10.30 o 
  -3  -4   1      367.32      415.02     19.12 o 
  -2  -4   1     1801.50     2008.36     43.39 o 
  -1  -4   1        0.29        2.25      4.80 o 
   0  -4   1      123.98      124.66      5.29 o 
   1  -4   1      150.57      149.62      6.37 o 
   2  -4   1        4.76        3.13      3.87 o 
   3  -4   1      491.19      532.23     24.64 o 
   4  -4   1       66.92       70.75     11.63 o 
   5  -4   1       45.94       57.16     13.63 o 
   6  -4   1       17.75       21.15     10.11 o 
  -7  -3   1        0.16        1.98     11.23 o 
  -6  -3   1      133.92      128.46     14.94 o 
  -5  -3   1        0.72        2.88      6.39 o 
  -4  -3   1        1.31        3.04      9.69 o 
  -3  -3   1      763.96      733.84     26.79 o 
  -2  -3   1      979.26      889.69     22.85 o 
  -1  -3   1        0.75       -0.91      4.15 o 
   0  -3   1      276.56      258.33     14.62 o 
   1  -3   1       33.34       25.10      4.61 o 
   2  -3   1       66.21       64.82      3.78 o 
   3  -3   1      167.51      213.27     17.00 o 
   4  -3   1       58.92       70.79     13.28 o 
   5  -3   1        0.74        2.01      6.05 o 
   6  -3   1       20.71       37.01     25.32 o 
   7  -3   1        1.93        3.18      7.60 o 
  -7  -2   1       28.89       36.19     17.52 o 
  -6  -2   1       30.08       24.48      7.47 o 
  -5  -2   1     1118.88     1201.64     56.92 o 
  -4  -2   1       11.54        2.33      5.72 o 
  -3  -2   1      492.43      570.77     38.53 o 
  -2  -2   1       14.71       15.63      4.14 o 
  -1  -2   1      945.54      866.66     35.22 o 
   0  -2   1      704.06      662.09      9.31 o 
   1  -2   1     4001.71     3967.41     95.68 o 
   2  -2   1     2396.08     2533.57     47.44 o 
   3  -2   1      543.17      586.92     34.57 o 
   4  -2   1      166.07      163.04     16.16 o 
   5  -2   1        4.37        4.61     10.96 o 
   6  -2   1       88.22      266.22     58.65 o 
   7  -2   1      115.59      115.00     19.41 o 
  -7  -1   1       15.60       21.44     27.16 o 
  -6  -1   1      103.49      113.99     29.53 o 
  -5  -1   1      256.98      231.92     17.68 o 
  -4  -1   1      136.02      128.85      8.21 o 
  -3  -1   1      319.04      325.08     17.00 o 
  -2  -1   1      185.79      187.09     14.90 o 
  -1  -1   1     1316.74     1285.81     15.77 o 
   1  -1   1     1784.61     1744.64     18.86 o 
   2  -1   1       93.77       89.17      3.45 o 
   3  -1   1       12.55       17.71      3.18 o 
   4  -1   1        0.14        1.80      2.73 o 
   5  -1   1      447.70      443.02     26.93 o 
   6  -1   1        0.01        2.81      7.70 o 
   7  -1   1        9.16        5.14     15.58 o 
  -7   0   1      213.71      242.05     39.16 o 
  -6   0   1      324.04      328.75     40.08 o 
  -5   0   1      136.20      131.52     14.46 o 
  -4   0   1       50.46       54.92     30.71 o 
  -3   0   1       54.92       69.76     26.57 o 
  -2   0   1      122.18      142.93     28.93 o 
  -1   0   1     1420.02     1677.04     27.82 o 
   2   0   1        2.83        3.26      2.61 o 
   3   0   1      132.32      142.47     22.90 o 
   4   0   1       39.86       49.42     48.12 o 
   5   0   1      775.55      738.85     36.51 o 
   6   0   1        2.40        1.98      6.29 o 
  -7   1   1        2.89        2.56      7.49 o 
  -6   1   1       56.90       61.43     15.81 o 
  -5   1   1        4.93        3.08      3.07 o 
  -4   1   1        0.08        1.93      2.56 o 
  -3   1   1       51.37       43.08      4.80 o 
  -2   1   1        6.43        3.97      2.25 o 
  -1   1   1     1774.55     1911.32     22.85 o 
   1   1   1     7442.94     7192.68    189.70 o 
   2   1   1      166.59      152.81      4.55 o 
   3   1   1      201.32      185.61      6.26 o 
   4   1   1        7.84        8.81      4.89 o 
   5   1   1      165.23      153.93     25.15 o 
   6   1   1      666.24      729.26     41.25 o 
  -7   2   1        7.39        4.22      8.49 o 
  -6   2   1       79.66      281.92     58.91 o 
  -5   2   1        0.59       -1.32     19.58 o 
  -4   2   1      117.00      133.14     19.54 o 
  -3   2   1       29.88       47.89      9.54 o 
  -2   2   1     2275.89     2412.47     80.24 o 
  -1   2   1     8295.88     8227.44     82.21 o 
   0   2   1      471.84      436.60      8.18 o 
   1   2   1     3519.66     3410.08     66.70 o 
   2   2   1      277.59      289.71      8.83 o 
   3   2   1      314.51      310.68     11.07 o 
   4   2   1      338.57      329.01     27.77 o 
   5   2   1     1140.79     1330.29     62.67 o 
   6   2   1      250.74      272.52     33.94 o 
   7   2   1        6.34        7.92     13.53 o 
  -7   3   1       88.42       94.99     28.22 o 
  -6   3   1       80.57      156.53     42.66 o 
  -5   3   1        3.66        1.73      9.36 o 
  -4   3   1       39.98       42.00     15.61 o 
  -3   3   1      117.18      118.50     19.23 o 
  -2   3   1       46.32       50.53      6.38 o 
  -1   3   1      492.71      456.75      9.93 o 
   0   3   1      662.17      666.40     26.84 o 
   1   3   1     3931.50     3776.08     89.88 o 
   2   3   1     2068.68     2160.54     66.55 o 
   3   3   1      805.10      787.23     26.66 o 
   4   3   1     1076.67     1054.32     32.84 o 
   5   3   1        7.66        5.29      8.04 o 
   6   3   1        4.13        3.22      7.55 o 
   7   3   1        5.39        4.48     14.67 o 
  -7   4   1        5.70       58.31     43.12 o 
  -5   4   1        0.28        0.77     11.25 o 
  -4   4   1        0.17        3.50     10.40 o 
  -3   4   1      175.01      190.35     22.88 o 
  -2   4   1        7.39        8.62      1.78 o 
  -1   4   1       53.59       54.24      5.54 o 
   0   4   1     3408.72     3513.24     54.12 o 
   1   4   1      702.07      699.76     11.22 o 
   2   4   1       31.44       23.09      3.93 o 
   3   4   1      958.50      942.81     42.50 o 
   4   4   1        0.63        0.03      3.13 o 
   5   4   1      246.78      196.18     15.84 o 
   6   4   1      131.75      139.63     27.33 o 
   7   4   1        3.86        1.96      9.90 o 
  -6   5   1       31.48       34.36     13.89 o 
  -5   5   1        2.08        6.80     10.60 o 
  -4   5   1       99.83       96.21     16.62 o 
  -3   5   1       50.63       40.30     18.14 o 
  -2   5   1        5.60        2.34      2.46 o 
  -1   5   1     3725.22     3976.76    236.06 o 
   0   5   1     1286.76     1324.11     23.47 o 
   1   5   1       85.33       76.52      4.04 o 
   2   5   1       23.10       16.57      5.59 o 
   3   5   1       54.41       60.80      5.66 o 
   4   5   1      267.57      245.68     13.87 o 
   5   5   1       12.96       13.61     10.61 o 
   6   5   1        1.33        2.76      7.15 o 
   7   5   1        0.52        4.68     15.56 o 
  -6   6   1       26.21       36.11     14.95 o 
  -5   6   1      143.57      105.75     20.72 o 
  -4   6   1      324.28      396.98     28.27 o 
  -3   6   1      173.46      176.60     17.09 o 
  -2   6   1       82.27       88.38      7.50 o 
  -1   6   1      193.00      212.67     10.57 o 
   0   6   1       66.19       72.50      7.54 o 
   1   6   1      179.90      171.66      8.69 o 
   2   6   1        1.66        1.01      1.01 o 
   3   6   1      254.48      243.74      9.47 o 
   4   6   1       54.71       54.52      6.77 o 
   5   6   1       13.93       11.37     10.99 o 
   6   6   1       21.22       18.65     10.56 o 
   7   6   1        2.44        4.87      8.09 o 
  -6   7   1       11.60       28.39     18.63 o 
  -5   7   1        0.46        5.95     10.01 o 
  -4   7   1      346.65      347.18     34.85 o 
  -3   7   1      145.13      135.42     16.65 o 
  -2   7   1        9.35        5.80      5.47 o 
  -1   7   1      603.41      581.86     21.32 o 
   0   7   1      159.92      155.91      8.60 o 
   1   7   1      456.70      452.10     20.24 o 
   2   7   1      832.09      913.32     37.22 o 
   3   7   1      110.53      110.46      7.20 o 
   4   7   1        0.83        3.69      2.90 o 
   5   7   1      283.68      250.10     26.96 o 
   6   7   1      107.45      119.49     15.66 o 
   7   7   1        6.84        6.48     15.35 o 
  -5   8   1        3.13        6.66     10.59 o 
  -4   8   1        2.24        3.80     10.78 o 
  -3   8   1       98.38       93.61     18.54 o 
  -2   8   1        0.37        2.05      2.76 o 
  -1   8   1       80.78       82.00     10.12 o 
   0   8   1       80.19       72.53      7.84 o 
   1   8   1      165.62      147.45      9.31 o 
   2   8   1        0.26        1.76     12.66 o 
   3   8   1        8.05       15.47     13.54 o 
   4   8   1      186.27      153.42     20.71 o 
   5   8   1       50.56       50.12     14.77 o 
   6   8   1       14.93       22.60     16.17 o 
   7   8   1       16.67       21.05     13.27 o 
  -5   9   1       56.11       57.85     19.75 o 
  -4   9   1       69.57       69.30     15.78 o 
  -3   9   1        3.70        2.45     10.28 o 
  -2   9   1       49.68       42.75     15.90 o 
  -1   9   1        9.94       11.26      8.43 o 
   0   9   1        8.51        7.19      7.49 o 
   1   9   1        7.44        8.74      7.81 o 
   2   9   1      565.23      489.82     18.44 o 
   3   9   1      405.32      388.84     29.15 o 
   4   9   1       26.56       18.65     16.19 o 
   5   9   1      144.70      116.86     16.67 o 
   6   9   1       20.48       13.38     13.15 o 
  -5  10   1       11.62       26.15     16.60 o 
  -4  10   1        5.78        1.92     12.63 o 
  -3  10   1       25.07       19.16     11.77 o 
  -2  10   1      500.19      491.30     44.54 o 
  -1  10   1       96.97       72.49     13.01 o 
   0  10   1       37.84       39.33     15.78 o 
   1  10   1       62.57       60.96     20.26 o 
   2  10   1       31.51       27.73      5.89 o 
   3  10   1      176.10      163.36     27.11 o 
   4  10   1       59.52       46.80     19.64 o 
   5  10   1        2.88        3.24     12.69 o 
   6  10   1       46.14       24.35     14.45 o 
  -4  11   1       56.75       60.48     20.72 o 
  -3  11   1       22.10       23.95     11.87 o 
  -2  11   1      270.57      312.36     26.61 o 
  -1  11   1      170.66      164.68     15.63 o 
   0  11   1      120.01      115.97     13.98 o 
   1  11   1      383.19      363.51     32.17 o 
   2  11   1        5.90       10.77     11.18 o 
   3  11   1        6.94        4.54     12.87 o 
   4  11   1        0.17        1.18      7.14 o 
   5  11   1       67.01       76.07     18.22 o 
   6  11   1      396.37      488.25     78.46 o 
  -3  12   1       17.99       23.68     11.71 o 
  -2  12   1       10.25       10.76     12.12 o 
  -1  12   1        0.08        1.89      4.34 o 
   0  12   1       34.64       30.11     11.78 o 
   1  12   1        7.34       12.18     13.02 o 
   2  12   1      150.09      144.75     25.68 o 
   3  12   1        0.00        2.10      5.35 o 
   4  12   1       22.06       16.15     17.87 o 
   5  12   1      124.50      146.73     19.22 o 
  -3  13   1       22.90       41.42     17.80 o 
  -2  13   1        1.23        2.88      9.39 o 
  -1  13   1       30.45       31.76      7.55 o 
   0  13   1        2.79        1.05      7.11 o 
   1  13   1      124.69      131.23     18.14 o 
   2  13   1      116.73      122.13     26.22 o 
   3  13   1        0.73        2.58      9.68 o 
   4  13   1       73.85       86.54     24.05 o 
   5  13   1        2.53        5.16      9.22 o 
  -2  14   1        0.10       -2.62     10.76 o 
  -1  14   1       11.97        9.28      8.85 o 
   0  14   1       84.94       93.60     15.35 o 
   1  14   1        0.05        2.33      7.83 o 
   2  14   1        2.02        2.25     12.52 o 
   3  14   1      286.64      336.78     28.99 o 
   4  14   1        0.24        0.56     10.02 o 
   0  15   1        3.70        3.70      9.79 o 
   1  15   1       12.23       13.72     14.50 o 
   2  15   1       17.23       22.59     16.18 o 
   3  15   1        0.20        0.92     11.28 o 
  -3 -14   2        6.98       15.53     14.76 o 
  -2 -14   2       17.03       20.95     14.45 o 
  -1 -14   2       37.33       39.67     16.98 o 
   0 -14   2      113.98       98.76     20.38 o 
   1 -14   2      144.03      154.82     42.15 o 
  -4 -13   2      144.31      155.24     21.02 o 
  -3 -13   2        8.28       14.09     11.81 o 
  -2 -13   2        7.30       23.12     16.03 o 
  -1 -13   2      252.36      303.72     24.86 o 
   0 -13   2       14.24       20.15      7.87 o 
   1 -13   2        0.02        1.39      4.81 o 
   2 -13   2        8.53        8.57      9.68 o 
  -5 -12   2        2.64        6.58     23.42 o 
  -4 -12   2      224.65      246.43     24.78 o 
  -3 -12   2        0.93        4.94     13.49 o 
  -2 -12   2        0.22        1.83     10.10 o 
  -1 -12   2       72.05       66.39     15.50 o 
   0 -12   2        6.99        6.63      6.69 o 
   1 -12   2      191.73      192.40     15.49 o 
   2 -12   2       34.22       37.78     19.85 o 
   3 -12   2        4.10        1.68      6.60 o 
  -5 -11   2        0.14        5.27      9.97 o 
  -4 -11   2       22.92       20.26     13.32 o 
  -3 -11   2      111.64      121.85     19.66 o 
  -2 -11   2      118.99      115.07     20.39 o 
  -1 -11   2      368.77      379.90     26.58 o 
   0 -11   2       32.42       33.29      8.27 o 
   1 -11   2       10.92       11.93      6.42 o 
   2 -11   2        0.00        1.98      6.46 o 
   3 -11   2      104.85      110.89     20.63 o 
   4 -11   2       10.31        9.52     10.70 o 
  -6 -10   2        4.57        7.61     10.78 o 
  -5 -10   2      141.78      109.05     28.27 o 
  -4 -10   2        8.16        7.63     10.42 o 
  -3 -10   2        6.45        3.39     11.76 o 
  -2 -10   2      530.73      535.47     35.02 o 
  -1 -10   2      160.22      159.42     12.23 o 
   0 -10   2      279.02      286.90     18.07 o 
   1 -10   2        3.68        2.37      5.60 o 
   2 -10   2       20.70       13.04     10.42 o 
   3 -10   2        0.72        2.24      7.87 o 
   4 -10   2      177.36      208.27     21.13 o 
  -6  -9   2        4.29        3.83     10.30 o 
  -5  -9   2      174.85      151.95     19.08 o 
  -4  -9   2       40.59       37.58     14.66 o 
  -3  -9   2      228.00      212.89     13.68 o 
  -2  -9   2       27.05       27.68     16.05 o 
  -1  -9   2      562.23      537.76     25.46 o 
   0  -9   2       16.16       16.29      6.99 o 
   1  -9   2        8.58       12.70      7.93 o 
   2  -9   2      142.51      131.92     16.37 o 
   3  -9   2       21.57       14.64     12.45 o 
   4  -9   2      211.52      276.33     27.93 o 
   5  -9   2       42.66       44.53     15.42 o 
  -6  -8   2        0.76        5.72      7.94 o 
  -5  -8   2        3.49        1.17      9.42 o 
  -4  -8   2      362.15      319.55     28.27 o 
  -3  -8   2      330.84      335.01     26.72 o 
  -2  -8   2      220.41      213.67     21.50 o 
  -1  -8   2        9.08        3.65      6.38 o 
   0  -8   2      351.76      347.81     18.98 o 
   1  -8   2      425.65      430.63     22.68 o 
   2  -8   2      172.23      169.88     19.50 o 
   3  -8   2        1.84        0.59      5.71 o 
   4  -8   2        6.27        6.00     10.42 o 
   5  -8   2       28.11       32.26     13.77 o 
  -7  -7   2       39.70       36.08     21.38 o 
  -6  -7   2       10.41        6.11      8.71 o 
  -5  -7   2        5.03        4.60      9.28 o 
  -4  -7   2       41.84       44.48     14.75 o 
  -3  -7   2       39.22       27.90     13.66 o 
  -2  -7   2      190.00      196.98     18.79 o 
  -1  -7   2        5.06        1.58      4.29 o 
   0  -7   2       10.11       12.76      6.52 o 
   1  -7   2     1943.85     2035.62    123.71 o 
   2  -7   2        8.93        9.81      4.51 o 
   3  -7   2      110.23      115.67     12.72 o 
   4  -7   2        2.90        4.15      7.50 o 
   5  -7   2      138.85      139.25     17.57 o 
   6  -7   2       53.97       50.90     14.29 o 
  -7  -6   2       93.08       85.31     17.84 o 
  -6  -6   2       26.25       16.99     13.07 o 
  -5  -6   2       48.17       25.51     12.72 o 
  -4  -6   2        7.36        5.56     17.48 o 
  -3  -6   2       29.09       28.47     11.97 o 
  -2  -6   2       16.44       17.09     10.80 o 
  -1  -6   2        0.18        0.02      8.20 o 
   0  -6   2     1093.06     1134.08     23.26 o 
   1  -6   2      330.37      344.91     14.67 o 
   2  -6   2       98.93      111.59     11.69 o 
   3  -6   2        0.11        0.90      1.87 o 
   4  -6   2      458.20      486.33     44.80 o 
   5  -6   2      141.76      151.16     17.95 o 
   6  -6   2       35.91       33.12     11.95 o 
  -7  -5   2       44.71       38.57      9.57 o 
  -6  -5   2        2.30        3.99      9.51 o 
  -5  -5   2      106.84      111.98     16.65 o 
  -4  -5   2      233.66      236.39     20.96 o 
  -3  -5   2        6.76        6.47      8.25 o 
  -2  -5   2      911.62      883.63     33.14 o 
  -1  -5   2      580.80      560.46     21.50 o 
   0  -5   2       14.97       14.44      3.73 o 
   1  -5   2       24.97       24.67      4.73 o 
   2  -5   2      132.73      123.30     12.46 o 
   3  -5   2       13.17        9.21      2.03 o 
   4  -5   2        2.23        1.70      7.04 o 
   5  -5   2       31.35       44.52     12.35 o 
   6  -5   2        6.42        4.57     15.67 o 
  -7  -4   2        1.89        4.80     12.48 o 
  -6  -4   2        0.20        0.52      7.31 o 
  -5  -4   2       83.33       82.40     12.98 o 
  -4  -4   2        2.45        3.75      9.58 o 
  -3  -4   2      108.13      120.59     13.73 o 
  -2  -4   2       75.53       67.86     10.44 o 
  -1  -4   2      666.10      652.20     13.98 o 
   0  -4   2     2758.23     2822.93     38.43 o 
   1  -4   2       43.31       39.93      4.49 o 
   2  -4   2        5.40        3.55      3.48 o 
   3  -4   2      151.90      150.21      4.51 o 
   4  -4   2        6.14        6.60      9.66 o 
   5  -4   2        9.94        6.88      6.65 o 
   6  -4   2        0.20        0.21      5.22 o 
  -7  -3   2        2.78        4.57     14.61 o 
  -6  -3   2      198.84      189.69     19.01 o 
  -5  -3   2        0.70        2.39      5.61 o 
  -4  -3   2      251.82      230.45     23.42 o 
  -3  -3   2      245.25      211.60     26.03 o 
  -2  -3   2      529.73      546.12     18.90 o 
  -1  -3   2        6.84        4.53      4.25 o 
   0  -3   2     3026.32     3007.94     43.16 o 
   1  -3   2       91.74       86.83      4.86 o 
   2  -3   2      195.78      179.46      7.55 o 
   3  -3   2       30.22       27.89      2.46 o 
   4  -3   2      321.79      343.59     22.68 o 
   5  -3   2        6.35        7.18      6.93 o 
   6  -3   2       11.89       18.71     20.62 o 
  -7  -2   2       78.85      117.01     24.98 o 
  -6  -2   2        0.68        3.47      5.32 o 
  -5  -2   2      236.12      262.08     23.24 o 
  -4  -2   2      809.92      938.71     40.25 o 
  -3  -2   2      127.41      123.48     10.01 o 
  -2  -2   2     2786.20     2922.63     53.87 o 
  -1  -2   2     1684.93     1598.77     39.13 o 
   0  -2   2    14586.41    14644.22    325.34 o 
   1  -2   2      160.32      151.01      5.39 o 
   2  -2   2      554.59      555.87     10.31 o 
   3  -2   2        5.05        9.83      2.06 o 
   4  -2   2        3.86        2.32      1.17 o 
   5  -2   2        5.79       17.48     21.05 o 
   6  -2   2      137.09      394.22     55.52 o 
  -7  -1   2        9.53       16.45     36.00 o 
  -6  -1   2        4.17        5.22      6.08 o 
  -5  -1   2      166.73      170.59     18.03 o 
  -4  -1   2      153.04      176.50     11.07 o 
  -3  -1   2      204.84      201.57      9.83 o 
  -2  -1   2       54.74       65.76      9.37 o 
  -1  -1   2     2458.94     2374.53     55.65 o 
   0  -1   2      190.68      171.04      5.55 o 
   1  -1   2        2.97        3.94      2.96 o 
   2  -1   2     1936.90     2032.77     58.93 o 
   3  -1   2      738.26      775.25     32.20 o 
   4  -1   2        2.66        2.13      2.20 o 
   5  -1   2        0.98        2.62      3.16 o 
   6  -1   2        8.25       10.05      8.58 o 
   7  -1   2        6.53        4.30      7.14 o 
  -7   0   2        1.72        3.59     11.33 o 
  -6   0   2      186.55      216.11     31.95 o 
  -5   0   2      142.86      144.17     16.25 o 
  -4   0   2       91.11       86.92      7.27 o 
  -3   0   2        2.65        8.65      3.85 o 
  -2   0   2        3.18        1.24      2.86 o 
  -1   0   2     1548.82     1548.58     29.06 o 
   1   0   2        2.14        5.19      1.76 o 
   2   0   2       20.51       28.79      2.91 o 
   3   0   2     1892.59     2089.87     23.52 o 
   4   0   2        0.66       -0.02      2.66 o 
   5   0   2      177.25      156.06     13.40 o 
   6   0   2      452.35      510.60     66.22 o 
   7   0   2        2.56        1.70      6.22 o 
  -7   1   2       23.05       14.53     30.89 o 
  -6   1   2      325.49      296.60     30.68 o 
  -5   1   2      279.26      323.46    312.88 o 
  -4   1   2      101.91       97.62     26.82 o 
  -3   1   2     2775.93     2908.50    107.18 o 
  -2   1   2      257.06      240.34     15.93 o 
  -1   1   2     9388.63     9565.10    177.89 o 
   1   1   2     4412.80     4296.01     65.69 o 
   2   1   2     1061.94      980.59     25.84 o 
   3   1   2       79.59       84.17      7.05 o 
   4   1   2        3.13        2.61      2.72 o 
   5   1   2       47.95       45.71     20.69 o 
   6   1   2       26.13       28.54     34.04 o 
   7   1   2        1.22        2.84      9.01 o 
  -7   2   2       39.87       63.65     17.42 o 
  -6   2   2      618.67     2002.48    132.79 o 
  -5   2   2        0.72       -3.13     24.28 o 
  -4   2   2       40.50       47.05      3.20 o 
  -3   2   2       94.40       88.73      6.85 o 
  -2   2   2     2211.35     2269.09     35.48 o 
  -1   2   2       23.39       19.55      3.12 o 
   0   2   2       29.02       25.65      3.55 o 
   1   2   2      851.26      762.11     29.25 o 
   2   2   2     1452.71     1437.82     32.62 o 
   3   2   2      150.13      134.35      7.12 o 
   4   2   2       12.43       14.55      4.65 o 
   5   2   2      142.75      144.20     16.72 o 
   6   2   2      244.96      246.08     31.54 o 
  -7   3   2        7.64        6.29      9.13 o 
  -6   3   2       63.91       82.68     37.32 o 
  -5   3   2       17.27       15.51     13.15 o 
  -4   3   2      168.34      228.05     30.26 o 
  -3   3   2       26.65       41.25     14.24 o 
  -2   3   2       20.45       25.74      3.21 o 
  -1   3   2     1706.48     1688.70     17.32 o 
   1   3   2      761.57      677.75     14.42 o 
   2   3   2       65.48       71.13      3.52 o 
   3   3   2       81.66       82.45      6.00 o 
   4   3   2      101.61      100.25     10.18 o 
   5   3   2     1093.23     1323.33     60.30 o 
   6   3   2      200.03      212.30     26.09 o 
   7   3   2       45.83       61.64     16.40 o 
  -7   4   2       96.58      330.78    102.91 o 
  -6   4   2      162.50      331.44     50.36 o 
  -5   4   2       22.17       15.16     14.64 o 
  -4   4   2      469.34      448.32     41.74 o 
  -3   4   2       91.25       83.89     16.90 o 
  -2   4   2       45.87       55.96      6.44 o 
  -1   4   2     3643.96     3540.35     49.57 o 
   0   4   2      360.67      320.20     13.24 o 
   1   4   2      616.06      609.89     29.30 o 
   2   4   2      100.46       96.40      4.88 o 
   3   4   2     1507.10     1552.51     42.74 o 
   4   4   2      634.70      604.41     24.99 o 
   5   4   2      177.86      176.60     14.23 o 
   6   4   2      121.91      102.90     11.88 o 
   7   4   2        5.50        6.98      9.94 o 
  -6   5   2       12.92       10.74      8.99 o 
  -5   5   2       46.79       46.54     17.39 o 
  -4   5   2       19.07       24.78     13.46 o 
  -3   5   2       21.80       11.35      8.26 o 
  -2   5   2      357.37      372.62     16.61 o 
  -1   5   2      248.30      255.24      9.08 o 
   0   5   2      427.66      444.20     12.39 o 
   1   5   2       60.81       63.88      6.43 o 
   2   5   2       13.02       14.73      6.27 o 
   3   5   2        0.01        0.44      2.42 o 
   4   5   2       16.69       16.98      5.03 o 
   5   5   2       25.03       19.05      8.94 o 
   6   5   2       40.89       46.70     13.74 o 
   7   5   2       45.14       40.94     19.00 o 
  -6   6   2        3.49        1.49     10.02 o 
  -5   6   2       83.73       67.15     18.72 o 
  -4   6   2       42.16       32.50     17.11 o 
  -3   6   2       13.92       14.25     12.18 o 
  -2   6   2      131.65      111.96      7.06 o 
  -1   6   2      455.15      469.43     14.76 o 
   0   6   2     1112.84     1122.96     24.38 o 
   1   6   2       86.82       72.87     17.02 o 
   2   6   2      924.17      984.95     35.56 o 
   3   6   2       12.55        9.10      2.91 o 
   4   6   2      199.90      195.12     11.12 o 
   5   6   2      192.19      173.03     16.70 o 
   6   6   2        0.68        6.98     15.82 o 
   7   6   2        3.56        8.33      9.17 o 
  -6   7   2       56.05       76.48     21.38 o 
  -5   7   2       38.78       39.09     17.56 o 
  -4   7   2        1.00        8.32     16.16 o 
  -3   7   2      881.34      936.26     69.18 o 
  -2   7   2      213.98      241.30     13.43 o 
  -1   7   2        8.45        5.68      3.14 o 
   0   7   2      166.08      189.96     12.47 o 
   1   7   2      613.53      622.91     34.37 o 
   2   7   2      189.76      193.30     22.54 o 
   3   7   2       56.19       71.47     14.43 o 
   4   7   2      380.76      352.16     18.66 o 
   5   7   2      125.89      117.38     16.37 o 
   6   7   2        7.71        8.51      8.18 o 
   7   7   2       73.38       95.82     17.76 o 
  -5   8   2        1.46        2.90     10.80 o 
  -4   8   2      119.79      109.26     23.40 o 
  -3   8   2        1.81        0.77     17.82 o 
  -2   8   2       49.32       47.16      7.62 o 
  -1   8   2      150.60      133.88      9.51 o 
   0   8   2      140.56      137.52      9.32 o 
   1   8   2        9.11        8.35      4.64 o 
   2   8   2      227.28      243.83     20.06 o 
   3   8   2       35.46       38.79     11.53 o 
   4   8   2        0.17        0.12      8.87 o 
   5   8   2       61.58       49.30     11.79 o 
   6   8   2        0.46        1.23      8.05 o 
   7   8   2        7.30       13.64     14.30 o 
  -5   9   2        5.64        3.35     15.19 o 
  -4   9   2        5.72        8.53     18.97 o 
  -3   9   2       41.72       35.33     19.70 o 
  -2   9   2       48.36       47.13      8.56 o 
  -1   9   2       34.47       37.73      8.04 o 
   0   9   2        4.82        4.67      3.98 o 
   1   9   2       19.40       18.64      6.75 o 
   2   9   2       71.73       71.80     25.28 o 
   3   9   2        0.82        2.24      9.55 o 
   4   9   2       10.93        6.76     11.05 o 
   5   9   2       15.19        9.43     11.98 o 
   6   9   2      100.87      108.27     15.48 o 
  -5  10   2       31.02       34.45     19.44 o 
  -4  10   2        3.71        8.32     19.47 o 
  -3  10   2        1.04        1.01     11.03 o 
  -2  10   2       42.00       38.92      9.10 o 
  -1  10   2       27.77       28.21      9.03 o 
   0  10   2      249.69      235.10     16.21 o 
   1  10   2       44.04       44.38     19.48 o 
   2  10   2      220.35      212.16     23.24 o 
   3  10   2        0.05        4.31     12.04 o 
   4  10   2      209.38      184.14     22.25 o 
   5  10   2        3.05        1.76      9.33 o 
   6  10   2      126.67      131.97     19.05 o 
  -4  11   2       15.17       21.47     17.42 o 
  -3  11   2        0.61       -0.06     12.32 o 
  -2  11   2       52.94       39.58      7.55 o 
  -1  11   2        0.22        0.86      4.75 o 
   0  11   2      267.20      234.18     14.86 o 
   1  11   2      119.28       98.85     17.50 o 
   2  11   2       84.63       99.38     18.57 o 
   3  11   2       53.59       64.24     23.27 o 
   4  11   2       64.14       70.24     18.15 o 
   5  11   2      156.08      153.86     25.84 o 
   6  11   2        7.31       12.03     10.84 o 
  -4  12   2        0.08        1.32     11.17 o 
  -3  12   2       76.26       79.55     21.71 o 
  -2  12   2       49.10       38.67     16.86 o 
  -1  12   2        0.05        0.01      4.52 o 
   0  12   2        8.05        5.38      5.64 o 
   1  12   2        0.11        1.57      8.25 o 
   2  12   2        5.01        8.87     15.30 o 
   3  12   2      362.27      375.50     27.18 o 
   4  12   2       90.51       82.68     15.92 o 
   5  12   2       47.85       75.62     15.63 o 
  -3  13   2       40.17       39.85     19.84 o 
  -2  13   2        1.44       10.51     16.59 o 
  -1  13   2       95.51       81.03     19.29 o 
   0  13   2        5.16        1.11      7.83 o 
   1  13   2      146.48      156.09     19.10 o 
   2  13   2       98.54       95.52     21.66 o 
   3  13   2       12.84       14.69     16.07 o 
   4  13   2      191.25      237.25     22.78 o 
   5  13   2       67.30       79.98     20.25 o 
  -1  14   2       96.46      123.98     15.86 o 
   0  14   2       64.77       66.02     13.23 o 
   1  14   2       67.00       67.07     17.40 o 
   2  14   2       85.26       86.73     22.09 o 
   3  14   2       15.81       10.01     11.50 o 
   4  14   2        9.15        4.24     17.34 o 
  -1  15   2       14.14       14.26     18.12 o 
   0  15   2       24.40       29.26     11.46 o 
   1  15   2       86.21       82.11     15.16 o 
   2  15   2        5.54        3.55      9.31 o 
   3  15   2        5.60       10.02     15.58 o 
  -2 -14   3        2.44        0.77      9.60 o 
  -1 -14   3      117.04      130.75     19.28 o 
   0 -14   3       71.31       90.62     20.88 o 
  -4 -13   3        1.95        3.20      9.39 o 
  -3 -13   3        7.55        9.49     11.80 o 
  -2 -13   3       16.76       21.50     12.96 o 
  -1 -13   3       83.18       95.03     17.10 o 
   0 -13   3        3.10        4.65      6.68 o 
   1 -13   3       11.93       14.07      7.58 o 
   2 -13   3        5.88        9.67     10.17 o 
  -4 -12   3       75.94       81.17     17.78 o 
  -3 -12   3       34.53       34.14     13.68 o 
  -2 -12   3        7.12        4.18     10.68 o 
  -1 -12   3       27.56       24.41     14.54 o 
   0 -12   3       51.97       49.41     11.57 o 
   1 -12   3       89.64       95.58     11.43 o 
   2 -12   3       39.66       51.61     14.91 o 
   3 -12   3        5.03        3.00      7.27 o 
  -5 -11   3       15.87       16.16     13.54 o 
  -4 -11   3       88.80       88.00     18.46 o 
  -3 -11   3       11.81        8.11     12.22 o 
  -2 -11   3      140.90      155.10     22.53 o 
  -1 -11   3       35.39       39.30      8.69 o 
   0 -11   3      179.97      193.24     19.70 o 
   1 -11   3       67.30       68.24     10.97 o 
   2 -11   3       30.11       29.33     11.05 o 
   3 -11   3      137.87      145.85     17.64 o 
  -6 -10   3        5.22        1.84      8.45 o 
  -5 -10   3        3.52        8.95     15.58 o 
  -4 -10   3       80.60       98.53     17.52 o 
  -3 -10   3      233.93      223.12     25.16 o 
  -2 -10   3      500.95      494.50     46.62 o 
  -1 -10   3       18.26       20.92      7.65 o 
   0 -10   3       12.98       13.91      7.54 o 
   1 -10   3       30.24       39.51      9.91 o 
   2 -10   3        0.22        3.46      8.93 o 
   3 -10   3       33.39       40.64     15.21 o 
   4 -10   3      104.71      113.16     16.84 o 
  -6  -9   3       22.36       36.21     12.83 o 
  -5  -9   3      119.52      119.61     18.35 o 
  -4  -9   3       84.03       93.28     16.60 o 
  -3  -9   3        6.03        5.58     10.99 o 
  -2  -9   3      366.34      363.51     28.21 o 
  -1  -9   3       65.08       60.55      9.97 o 
   0  -9   3      185.56      190.78     14.65 o 
   1  -9   3       34.01       29.87      8.01 o 
   2  -9   3      429.23      415.23     31.28 o 
   3  -9   3      119.65      142.64     18.42 o 
   4  -9   3        6.07        0.92      7.49 o 
   5  -9   3       24.65       20.27     37.08 o 
  -6  -8   3       42.15       58.52     13.81 o 
  -5  -8   3       17.37       20.15     12.62 o 
  -4  -8   3      169.64      158.40     22.31 o 
  -3  -8   3      165.59      158.23     22.64 o 
  -2  -8   3       49.65       52.54     16.14 o 
  -1  -8   3        1.66        2.47      5.54 o 
   0  -8   3       63.88       64.92      9.84 o 
   1  -8   3       49.75       56.18      9.98 o 
   2  -8   3      412.06      426.05     22.58 o 
   3  -8   3      176.07      180.30     20.45 o 
   4  -8   3       61.69       68.06     17.08 o 
  -6  -7   3       16.66       10.43      9.19 o 
  -5  -7   3      103.34      126.12     18.39 o 
  -4  -7   3      140.84      111.54     16.37 o 
  -3  -7   3       18.08       11.67     11.70 o 
  -2  -7   3       47.66       40.47     14.41 o 
  -1  -7   3      112.09      115.54     10.31 o 
   0  -7   3        2.10        2.79      6.09 o 
   1  -7   3        0.80        2.10      5.35 o 
   2  -7   3     1117.47     1218.13     53.42 o 
   3  -7   3      875.23      904.39     31.55 o 
   4  -7   3      531.96      584.74     45.51 o 
   5  -7   3       56.50       65.45     15.13 o 
  -7  -6   3      150.32      208.24     54.58 o 
  -6  -6   3       83.99      101.09     17.22 o 
  -5  -6   3      397.48      377.62     33.04 o 
  -4  -6   3      117.86      138.59     39.58 o 
  -3  -6   3       14.32       16.40     10.95 o 
  -2  -6   3       30.85       31.82     11.72 o 
  -1  -6   3        0.52        0.60      4.91 o 
   0  -6   3        0.00        0.73      5.91 o 
   1  -6   3     1392.70     1436.20     35.54 o 
   2  -6   3      129.50      104.52      8.19 o 
   3  -6   3      146.34      132.22      8.32 o 
   4  -6   3        2.24        1.84      6.23 o 
   5  -6   3       55.86       47.73     13.18 o 
   6  -6   3       55.68       56.46     24.40 o 
  -7  -5   3        2.31        3.42      6.01 o 
  -6  -5   3       11.55       12.99      8.01 o 
  -5  -5   3      155.97      144.50     20.03 o 
  -4  -5   3       27.04       29.30     13.45 o 
  -3  -5   3       37.31       40.77     12.94 o 
  -2  -5   3      425.55      428.33     25.73 o 
  -1  -5   3       39.41       48.41      7.73 o 
   0  -5   3       22.56       31.48      7.32 o 
   1  -5   3      111.90      125.98      9.43 o 
   2  -5   3       12.02       10.73      4.24 o 
   3  -5   3       15.76       16.64      3.03 o 
   4  -5   3      150.49      175.23     15.18 o 
   5  -5   3       68.09       58.05     13.54 o 
   6  -5   3        0.11        1.08      5.16 o 
  -7  -4   3        0.08        1.18     14.07 o 
  -6  -4   3        6.36        9.04      9.01 o 
  -5  -4   3      275.84      305.19     25.02 o 
  -4  -4   3      173.58      145.86     15.67 o 
  -3  -4   3       88.62       89.58     12.37 o 
  -2  -4   3     1344.52     1530.65     69.27 o 
  -1  -4   3      125.80      127.30      9.17 o 
   0  -4   3      453.35      482.36     13.99 o 
   1  -4   3     1346.11     1500.17     65.89 o 
   2  -4   3      698.39      702.48     35.38 o 
   3  -4   3       19.36       17.48      3.96 o 
   4  -4   3       21.06       24.56      8.19 o 
   5  -4   3      115.50      129.05     15.93 o 
   6  -4   3       43.27       33.23      8.12 o 
  -7  -3   3        0.28        6.46     22.17 o 
  -6  -3   3        7.34       11.18      7.56 o 
  -5  -3   3      317.44      339.80     24.45 o 
  -4  -3   3       55.60       61.63     12.06 o 
  -2  -3   3      544.97      561.23     23.47 o 
  -1  -3   3      425.60      441.61     31.31 o 
   0  -3   3     1049.02      999.11     26.77 o 
   1  -3   3     2987.91     2896.69     62.82 o 
   2  -3   3        1.34        1.15      2.93 o 
   3  -3   3        0.23        1.34      3.41 o 
   4  -3   3       86.76       91.29     13.94 o 
   5  -3   3      146.28      168.42     21.82 o 
   6  -3   3       26.68       58.88     19.15 o 
  -7  -2   3       55.47       69.36     22.10 o 
  -6  -2   3       59.82       54.42     20.36 o 
  -5  -2   3        4.73        8.51      8.50 o 
  -4  -2   3        2.40       -0.70      6.87 o 
  -3  -2   3      251.41      266.25     17.83 o 
  -2  -2   3      375.05      338.31     13.37 o 
  -1  -2   3        4.66        5.28      4.40 o 
   0  -2   3       54.48       41.41      4.11 o 
   1  -2   3       35.12       30.97      3.51 o 
   2  -2   3       17.79        9.56      4.07 o 
   3  -2   3       30.23       29.43      4.03 o 
   4  -2   3       24.49       26.64      4.21 o 
   5  -2   3       85.32      155.93     31.63 o 
   6  -2   3       72.11       71.96     24.88 o 
  -7  -1   3        5.64        4.20     15.44 o 
  -6  -1   3       70.45       73.96     10.24 o 
  -5  -1   3      169.47      177.71     15.03 o 
  -4  -1   3      177.06      187.79     16.55 o 
  -3  -1   3      970.59     1090.23     59.98 o 
  -2  -1   3      317.46      331.70     40.58 o 
  -1  -1   3      155.62      144.38      6.30 o 
   0  -1   3        2.25        7.31      5.74 o 
   1  -1   3       35.40       29.20      3.09 o 
   2  -1   3      246.65      263.62     18.80 o 
   3  -1   3       51.46       56.57      4.38 o 
   4  -1   3        9.71       14.60      3.67 o 
   5  -1   3       66.20       81.61     31.83 o 
   6  -1   3        0.27        6.60     23.29 o 
  -7   0   3       81.60      106.19     52.13 o 
  -6   0   3       75.46       99.26     22.93 o 
  -5   0   3        5.05        2.53      5.54 o 
  -4   0   3      228.56      214.14     11.78 o 
  -3   0   3      226.03      265.39     98.24 o 
  -2   0   3     1309.45     1363.13     36.46 o 
  -1   0   3      844.17      832.23     24.08 o 
   0   0   3      277.89      280.77      9.06 o 
   1   0   3    14404.91    14255.96    203.55 o 
   2   0   3      254.08      256.15      5.85 o 
   3   0   3      885.55      896.42     23.93 o 
   4   0   3      341.86      353.66     42.68 o 
   5   0   3       15.57       12.29      5.42 o 
   6   0   3       24.98       28.03     14.45 o 
  -7   1   3      136.04      176.61     43.29 o 
  -6   1   3      108.37      106.24     23.57 o 
  -5   1   3       47.20       68.34     59.96 o 
  -4   1   3      321.26      343.94     99.89 o 
  -3   1   3       33.79       44.73      5.75 o 
  -2   1   3      644.42      644.70     32.17 o 
  -1   1   3      172.38      170.85      6.39 o 
   0   1   3      929.40      861.14     21.10 o 
   1   1   3      124.25      111.95      3.54 o 
   2   1   3      959.93      953.10     15.84 o 
   3   1   3      526.65      511.62     26.92 o 
   4   1   3      148.92      152.88     10.09 o 
   5   1   3      251.78      238.13     18.49 o 
   6   1   3      109.25      130.70     22.08 o 
  -7   2   3        7.55       18.57     14.67 o 
  -6   2   3       41.12       94.01     41.10 o 
  -5   2   3       23.60       63.15     33.33 o 
  -4   2   3       20.96       22.72      3.73 o 
  -3   2   3      236.87      244.24     11.45 o 
  -2   2   3        0.22        3.81      2.80 o 
  -1   2   3     2401.89     2502.73     62.71 o 
   0   2   3      767.30      735.05     15.71 o 
   1   2   3       29.45       22.22      4.99 o 
   2   2   3        6.57        9.67      2.82 o 
   3   2   3      294.27      311.14      8.67 o 
   4   2   3      133.37      114.83      8.00 o 
   5   2   3      366.79      341.73     24.36 o 
   6   2   3       42.66       28.67     10.37 o 
  -7   3   3       78.25       61.72     21.98 o 
  -6   3   3        2.75       30.78     48.14 o 
  -5   3   3      582.82      523.43     43.69 o 
  -3   3   3      670.86      663.97     24.55 o 
  -2   3   3      588.98      592.15     11.16 o 
  -1   3   3     3864.66     3894.00     26.47 o 
   0   3   3     2008.44     1990.39     27.62 o 
   1   3   3      204.95      203.45      5.90 o 
   2   3   3     1677.47     1812.55     43.91 o 
   3   3   3      405.99      424.50     13.19 o 
   4   3   3       80.94       80.76      8.30 o 
   5   3   3      311.69      298.21     44.17 o 
   6   3   3      166.46      155.53     16.13 o 
  -7   4   3       11.02       33.10     47.76 o 
  -6   4   3      133.25      303.40     49.87 o 
  -5   4   3        0.06        3.48     12.63 o 
  -3   4   3      134.05      135.41      9.01 o 
  -2   4   3       65.38       61.94      8.20 o 
  -1   4   3      645.83      611.29     10.77 o 
   0   4   3       48.51       35.91      4.31 o 
   1   4   3      261.09      244.90      7.97 o 
   2   4   3      103.19       92.04      3.84 o 
   3   4   3      487.66      467.80     16.92 o 
   4   4   3      534.22      557.48     54.76 o 
   5   4   3        3.30        4.07      7.78 o 
   6   4   3      378.52      356.04     38.72 o 
   7   4   3       20.27       17.49     14.29 o 
  -6   5   3       47.72       52.34     15.99 o 
  -5   5   3       32.55       55.64     24.78 o 
  -3   5   3        6.23       16.47     14.16 o 
  -2   5   3      523.31      514.18     25.25 o 
  -1   5   3      604.08      648.24     12.38 o 
   0   5   3      939.45     1045.55     39.06 o 
   1   5   3       74.69       65.38      5.63 o 
   2   5   3      886.84      979.66     26.75 o 
   3   5   3      367.79      344.42     15.56 o 
   4   5   3      113.66      104.74      8.18 o 
   5   5   3      439.58      497.10     57.82 o 
   6   5   3        3.02        1.75      6.06 o 
   7   5   3        1.32        0.08     10.08 o 
  -6   6   3        6.36        9.18     14.39 o 
  -5   6   3        9.09       12.25     14.79 o 
  -4   6   3      261.92      260.92     31.18 o 
  -3   6   3       89.28       86.92     19.80 o 
  -2   6   3      528.19      512.37     16.07 o 
  -1   6   3      185.19      173.40      7.85 o 
   0   6   3     1037.16     1131.95     53.74 o 
   1   6   3      589.56      518.57     22.08 o 
   2   6   3      364.03      375.03     19.77 o 
   3   6   3      106.32       98.49      5.29 o 
   4   6   3       31.81       24.08      4.60 o 
   5   6   3        5.55        0.95      7.88 o 
   6   6   3        0.39        3.96      8.63 o 
   7   6   3        4.49        4.93      7.88 o 
  -6   7   3       20.63       28.19     16.74 o 
  -5   7   3       50.39       36.89     17.42 o 
  -4   7   3        0.43        3.31     12.29 o 
  -3   7   3      431.03      442.62     32.81 o 
  -1   7   3       30.51       30.19      5.20 o 
   0   7   3      177.14      158.11     11.14 o 
   1   7   3      115.01      116.04     12.99 o 
   2   7   3       94.61       77.61     13.46 o 
   3   7   3       37.23       37.44     14.22 o 
   4   7   3      109.08      104.03      6.79 o 
   5   7   3        0.02        5.32      9.72 o 
   6   7   3        0.04        3.04      7.35 o 
   7   7   3       70.57       88.35     14.85 o 
  -5   8   3       53.32       59.43     18.74 o 
  -4   8   3      129.96      138.96     26.59 o 
  -3   8   3       89.51       86.09     19.12 o 
  -2   8   3       79.55       53.52     15.20 o 
  -1   8   3       88.28       98.55     13.78 o 
   0   8   3      237.08      228.59     11.05 o 
   1   8   3        5.66        1.58      7.81 o 
   2   8   3       36.89       35.72     17.70 o 
   3   8   3      123.00      110.27     13.11 o 
   4   8   3       79.04       66.38     13.53 o 
   5   8   3       24.47       16.55      9.45 o 
   6   8   3        2.04        6.82      8.00 o 
   7   8   3       64.06       66.48     16.34 o 
  -5   9   3       13.71       28.47     17.46 o 
  -4   9   3       61.12       72.88     20.58 o 
  -3   9   3        0.00        0.92     11.85 o 
  -2   9   3      122.94      141.24     16.60 o 
  -1   9   3      232.84      266.02     20.34 o 
   0   9   3       10.78        8.76      4.17 o 
   1   9   3        5.02        2.37      7.37 o 
   2   9   3     1710.83     1856.38     73.75 o 
   3   9   3      152.51      154.36     18.38 o 
   4   9   3       15.97       24.84     11.86 o 
   5   9   3      267.32      247.18     24.21 o 
   6   9   3       12.07       12.94     11.02 o 
  -5  10   3       23.26       31.63     18.49 o 
  -4  10   3        0.18        0.49     12.64 o 
  -3  10   3       11.10       15.68     15.41 o 
  -2  10   3       25.78       16.52      7.07 o 
  -1  10   3      110.52      116.01     17.25 o 
   0  10   3      114.27       98.12     13.92 o 
   1  10   3      236.84      233.61     21.56 o 
   2  10   3        4.20        4.90     12.25 o 
   3  10   3      109.87      105.84     20.04 o 
   4  10   3      133.01      114.85     17.44 o 
   5  10   3      100.81      109.55     17.39 o 
   6  10   3      129.30      105.00     17.41 o 
  -4  11   3        2.81       12.91     19.75 o 
  -2  11   3        0.65        1.82      4.59 o 
  -1  11   3       10.60       17.45     10.75 o 
   0  11   3       68.97       62.55     13.55 o 
   1  11   3       88.81       86.74     14.03 o 
   2  11   3      166.02      153.81     20.18 o 
   3  11   3       11.20       13.29     13.04 o 
   4  11   3      179.13      150.80     18.50 o 
   5  11   3        5.25       16.53     18.97 o 
   6  11   3        2.36        6.29     12.52 o 
  -4  12   3        8.82       29.45     18.52 o 
  -2  12   3        2.89        3.42     12.23 o 
  -1  12   3        3.95        2.05      8.72 o 
   0  12   3      280.94      246.60     24.79 o 
   1  12   3        4.96        5.45      9.75 o 
   2  12   3       34.23       24.86     16.67 o 
   3  12   3      126.47      133.03     19.82 o 
   4  12   3        9.44        5.12      9.51 o 
   5  12   3        2.82        2.52     10.72 o 
  -3  13   3       74.08       79.48     22.16 o 
  -2  13   3      133.70      151.60     25.61 o 
  -1  13   3        2.56        8.09      9.19 o 
   0  13   3       21.12       23.56     10.55 o 
   1  13   3       26.14       31.60     13.42 o 
   2  13   3        8.29        3.78     12.21 o 
   3  13   3        5.87        8.08     10.29 o 
   4  13   3      118.41      126.49     18.16 o 
   5  13   3       22.08       24.40     12.73 o 
  -2  14   3       21.15       27.45     19.58 o 
  -1  14   3       94.37       94.93     12.99 o 
   0  14   3        0.61        2.36      8.31 o 
   1  14   3      252.99      229.95     22.10 o 
   2  14   3       54.25       46.43     14.81 o 
   3  14   3        6.94        8.87     12.73 o 
   4  14   3       11.60       16.19     12.67 o 
  -1  15   3       15.31       15.61     17.74 o 
   0  15   3       25.54       20.33     16.74 o 
   1  15   3        0.28        1.53      9.20 o 
   2  15   3        0.83        3.77     12.32 o 
   3  15   3        0.63        1.57     14.02 o 
  -2 -14   4        9.73       12.46     12.01 o 
  -1 -14   4        5.23        2.04      9.48 o 
   0 -14   4       28.23       38.15     13.99 o 
  -3 -13   4      140.38      138.96     20.41 o 
  -2 -13   4      115.91      125.72     21.96 o 
  -1 -13   4       13.15       19.42     15.36 o 
   0 -13   4       53.00       69.40     14.59 o 
   1 -13   4       17.57       16.29      8.37 o 
  -4 -12   4        0.93        5.55      9.87 o 
  -3 -12   4      103.85      121.20     19.25 o 
  -2 -12   4      227.12      230.95     24.03 o 
  -1 -12   4       59.55       66.03     10.77 o 
   0 -12   4        0.03        0.59      5.21 o 
   1 -12   4        9.60       13.76      7.15 o 
   2 -12   4       26.08       18.50     10.29 o 
  -5 -11   4       47.14       46.97     15.91 o 
  -4 -11   4        8.99        5.02     12.11 o 
  -3 -11   4      137.65      128.53     26.56 o 
  -2 -11   4        5.28        4.00     11.36 o 
  -1 -11   4       10.65        7.00      6.40 o 
   0 -11   4      559.26      555.24     31.94 o 
   1 -11   4       41.58       39.86      8.58 o 
   2 -11   4      108.90       98.74     15.34 o 
   3 -11   4        0.82        2.00      8.55 o 
  -5 -10   4       10.13       14.89     18.05 o 
  -4 -10   4      112.01       95.42     17.65 o 
  -3 -10   4      186.94      171.50     21.97 o 
  -2 -10   4        7.45        6.55      6.32 o 
  -1 -10   4      140.65      125.73     14.45 o 
   0 -10   4      148.35      149.23     16.13 o 
   1 -10   4       84.71       83.79     10.85 o 
   2 -10   4       21.50       27.84     11.42 o 
   3 -10   4       88.99       91.47     15.01 o 
   4 -10   4       92.58       90.61     20.59 o 
  -6  -9   4        0.34        2.24      9.49 o 
  -5  -9   4       22.22       30.34     13.87 o 
  -4  -9   4        0.86        4.21     10.66 o 
  -3  -9   4       10.99       10.22     11.11 o 
  -2  -9   4      873.13      895.46     31.93 o 
  -1  -9   4     1349.24     1401.26     38.02 o 
   0  -9   4        6.81        6.56      7.28 o 
   1  -9   4      225.99      227.59     16.13 o 
   2  -9   4        0.10        0.92      4.46 o 
   3  -9   4       23.58       21.27     11.60 o 
   4  -9   4       34.16       41.06     14.19 o 
  -6  -8   4       14.51        9.59      9.70 o 
  -5  -8   4       15.13       21.63     12.86 o 
  -4  -8   4      149.69      120.54     19.22 o 
  -3  -8   4      276.38      258.33     23.79 o 
  -2  -8   4       22.98       16.09      7.50 o 
  -1  -8   4       27.61       34.62      8.34 o 
   0  -8   4       98.87       98.02     11.78 o 
   1  -8   4       17.14       16.90      7.69 o 
   2  -8   4       18.94       17.82      6.92 o 
   3  -8   4        8.22        9.40     10.32 o 
   4  -8   4      144.96      163.66     21.67 o 
   5  -8   4        1.47        0.60      4.96 o 
  -6  -7   4       14.78       16.92     11.91 o 
  -5  -7   4      235.13      214.19     24.10 o 
  -4  -7   4      633.17      556.09     34.89 o 
  -3  -7   4       15.30        9.30      9.14 o 
  -2  -7   4       99.75      103.69     12.14 o 
  -1  -7   4       24.21       24.04      7.16 o 
   0  -7   4      260.57      272.89     19.60 o 
   1  -7   4       48.06       53.90      8.43 o 
   2  -7   4       67.43       68.73      8.61 o 
   3  -7   4      157.45      154.98     14.86 o 
   4  -7   4       72.91       93.75     16.09 o 
   5  -7   4        9.42        3.58      6.42 o 
  -7  -6   4       78.20       85.12     29.59 o 
  -6  -6   4       47.92       48.44     14.97 o 
  -5  -6   4       75.30       76.44     15.81 o 
  -4  -6   4       51.97       47.48     25.92 o 
  -3  -6   4        0.00        2.78      9.82 o 
  -2  -6   4      606.47      578.30     26.60 o 
  -1  -6   4      140.75      128.73     10.53 o 
   0  -6   4     1198.93     1223.83     27.20 o 
   1  -6   4      160.52      155.14     11.29 o 
   2  -6   4       40.50       31.13      6.71 o 
   3  -6   4      108.44      101.44     10.96 o 
   4  -6   4      209.34      228.95     22.77 o 
   5  -6   4       47.76       32.39     29.40 o 
   6  -6   4        0.17        2.03     13.00 o 
  -7  -5   4       52.30       53.06     14.32 o 
  -6  -5   4       27.79       16.07     11.35 o 
  -5  -5   4      174.79      130.23     19.70 o 
  -4  -5   4       55.49       57.37     14.54 o 
  -3  -5   4        2.64        7.08     12.04 o 
  -2  -5   4       25.91       28.29     10.90 o 
  -1  -5   4       69.63       70.06      7.96 o 
   0  -5   4      130.90      107.57      9.35 o 
   1  -5   4      703.32      757.29     37.60 o 
   2  -5   4     1459.08     1394.01     54.98 o 
   3  -5   4       68.69       68.49      7.56 o 
   4  -5   4        1.97       -0.21      5.10 o 
   5  -5   4       11.48       12.40      7.78 o 
   6  -5   4       37.03       36.46     51.55 o 
  -7  -4   4      145.81      170.55     31.00 o 
  -6  -4   4       56.04       51.61     12.85 o 
  -5  -4   4        6.04        9.56     11.59 o 
  -4  -4   4      124.88      124.86     18.30 o 
  -3  -4   4      685.37      647.55     26.96 o 
  -2  -4   4      653.00      726.74     37.65 o 
  -1  -4   4      941.98     1033.27    133.45 o 
   0  -4   4      154.94      182.15      7.67 o 
   1  -4   4      153.10      149.08      6.56 o 
   2  -4   4      277.07      263.83     11.83 o 
   3  -4   4       16.73       14.01      4.97 o 
   4  -4   4       31.93       31.41      7.88 o 
   5  -4   4       97.17      116.98     14.64 o 
   6  -4   4      264.88      295.96     36.38 o 
  -7  -3   4       40.34       32.99     22.30 o 
  -6  -3   4       15.85       17.12      9.18 o 
  -5  -3   4       49.56       43.08     12.54 o 
  -4  -3   4        7.93       10.76      8.89 o 
  -3  -3   4      556.27      565.03     46.24 o 
  -2  -3   4      227.71      215.68     15.10 o 
  -1  -3   4      166.70      162.01      8.11 o 
   0  -3   4     1328.38     1354.57     27.75 o 
   1  -3   4        0.22        1.61      3.44 o 
   2  -3   4      265.14      264.77     11.19 o 
   3  -3   4       18.28       14.81      3.86 o 
   4  -3   4        0.13        1.15      1.53 o 
   5  -3   4        0.46        0.02      4.55 o 
   6  -3   4        0.21        0.46      8.12 o 
  -7  -2   4        0.12       -1.58     15.65 o 
  -6  -2   4       42.63       38.87     51.22 o 
  -5  -2   4      159.83      139.03     17.03 o 
  -4  -2   4      935.25      953.32     55.11 o 
  -3  -2   4       60.87       61.67     10.21 o 
  -2  -2   4        0.40        0.76      5.34 o 
  -1  -2   4        1.11        1.77      4.20 o 
   0  -2   4        7.42        2.10      3.99 o 
   1  -2   4     1331.15     1315.56     14.66 o 
   2  -2   4       16.97       17.40      3.45 o 
   3  -2   4     2446.58     2686.53     47.97 o 
   4  -2   4      180.74      147.92     15.13 o 
   5  -2   4        1.49        3.88      9.64 o 
   6  -2   4        8.64       20.49     15.26 o 
  -7  -1   4       11.38        8.85     19.86 o 
  -6  -1   4       45.72       53.82     11.02 o 
  -5  -1   4        0.58        1.89      5.06 o 
  -4  -1   4      646.51      668.85     35.56 o 
  -3  -1   4       52.82       62.42      7.26 o 
  -2  -1   4      995.09      989.92     48.76 o 
  -1  -1   4       66.62       59.64      5.50 o 
   0  -1   4     3985.80     4276.36     99.19 o 
   1  -1   4      287.28      279.00     11.46 o 
   2  -1   4       96.96      101.93      4.82 o 
   3  -1   4      230.32       87.41     92.26 o 
   4  -1   4      347.76      344.91     17.00 o 
   5  -1   4      150.09      185.40     85.08 o 
   6  -1   4        9.99        8.49      6.86 o 
  -7   0   4       50.32       65.50     21.78 o 
  -6   0   4        6.59       10.48     16.11 o 
  -5   0   4       47.71       50.92     11.17 o 
  -4   0   4       44.44       36.15      5.34 o 
  -3   0   4      337.58      333.55     15.99 o 
  -2   0   4      267.29      263.27      9.70 o 
  -1   0   4      536.57      404.91     17.10 o 
   1   0   4     5486.92     5522.78     33.40 o 
   2   0   4       40.39       38.89      2.79 o 
   3   0   4       17.57       12.22      2.84 o 
   4   0   4       24.53       23.20      4.05 o 
   5   0   4        1.82        1.20      4.19 o 
   6   0   4        0.64        1.26      4.01 o 
  -7   1   4       36.90       38.07     67.09 o 
  -6   1   4       52.21       41.76     17.34 o 
  -5   1   4       12.27       18.05      6.17 o 
  -4   1   4      477.94      531.19     26.12 o 
  -3   1   4      102.54      114.20     13.31 o 
  -2   1   4     1573.65     1486.34     96.72 o 
  -1   1   4       20.09       10.07      4.24 o 
   0   1   4     4699.98     4624.66    151.67 o 
   1   1   4     2918.64     2855.39     35.01 o 
   2   1   4       33.16       35.80      2.68 o 
   3   1   4      217.34      213.76     13.95 o 
   4   1   4       98.28      110.10      7.70 o 
   5   1   4       19.89       25.42     16.03 o 
   6   1   4        1.08        1.55      4.22 o 
  -7   2   4        0.14        3.96     15.28 o 
  -6   2   4        0.02        3.33      9.76 o 
  -5   2   4       26.03       93.42     56.13 o 
  -4   2   4      219.48      207.71     10.92 o 
  -3   2   4       26.71       23.90      4.35 o 
  -2   2   4       69.07       68.87      5.35 o 
  -1   2   4     3073.24     3374.71     75.73 o 
   0   2   4     1826.84     1786.55     20.56 o 
   1   2   4       17.95       19.83      3.05 o 
   2   2   4      129.18      132.84      5.00 o 
   3   2   4      217.31      227.35      9.11 o 
   4   2   4       21.20       20.20      4.54 o 
   5   2   4        4.39        4.09      4.87 o 
  -7   3   4        0.26        0.84      9.88 o 
  -6   3   4      133.23      547.43     81.79 o 
  -5   3   4      250.81      496.66     81.04 o 
  -4   3   4       42.71       47.67      3.97 o 
  -3   3   4      336.96      376.08     15.88 o 
  -2   3   4       46.13       47.78      4.85 o 
  -1   3   4       91.27       96.96      6.18 o 
   0   3   4       11.34        7.87      4.00 o 
   1   3   4        2.47        4.38      5.78 o 
   2   3   4      120.02      123.00      5.32 o 
   3   3   4      116.36      107.49     35.68 o 
   4   3   4       91.23       89.70      7.09 o 
   5   3   4      580.34      562.92     26.24 o 
   6   3   4        5.09        4.61      6.93 o 
  -6   4   4       55.66       94.58     37.43 o 
  -5   4   4        8.89        5.06     12.15 o 
  -4   4   4        8.49        3.61     14.67 o 
  -3   4   4       12.39        6.04      2.40 o 
  -2   4   4       99.05       93.70      8.82 o 
  -1   4   4     3446.26     3430.24    182.15 o 
   0   4   4     3049.88     3143.86     53.94 o 
   1   4   4      367.99      326.66     24.51 o 
   2   4   4     1474.05     1545.92     47.16 o 
   3   4   4      280.59      328.87     11.90 o 
   4   4   4      495.35      470.44     21.32 o 
   5   4   4      151.63      145.86     12.54 o 
   6   4   4      205.85      175.59     17.83 o 
  -6   5   4      219.12      208.06     27.04 o 
  -5   5   4        8.76        4.77     13.44 o 
  -4   5   4        1.91        1.29     11.56 o 
  -3   5   4      263.20      247.09     10.82 o 
  -1   5   4      628.25      656.77     13.14 o 
   0   5   4     1417.26     1395.97     21.44 o 
   1   5   4      189.04      198.12      8.46 o 
   2   5   4      294.89      294.57     12.01 o 
   3   5   4        6.95        8.79      3.38 o 
   4   5   4      351.78      358.29     21.30 o 
   5   5   4      627.39      611.27     32.38 o 
   6   5   4        0.34        0.43      6.53 o 
  -6   6   4       24.23       26.72     15.33 o 
  -5   6   4       15.57        8.98     12.51 o 
  -4   6   4      112.54      111.59     21.91 o 
  -3   6   4      328.65      301.62     14.24 o 
  -2   6   4      115.52      115.25      8.80 o 
  -1   6   4      117.99      114.37     10.02 o 
   0   6   4      107.42      105.11      9.18 o 
   1   6   4      168.69      165.96     10.00 o 
   2   6   4        2.95        2.42      7.12 o 
   3   6   4        4.40        6.07      7.90 o 
   4   6   4      332.60      333.39     25.37 o 
   5   6   4       26.50       17.74      9.09 o 
   6   6   4        1.81        3.78      8.83 o 
   7   6   4       74.59       70.71     19.47 o 
  -6   7   4        3.79        8.78     12.15 o 
  -5   7   4        7.36        6.14     18.32 o 
  -3   7   4      854.04      808.93     51.74 o 
  -2   7   4       19.30       25.40      8.46 o 
  -1   7   4     1244.24     1231.03     56.61 o 
   0   7   4      101.53       95.93      8.59 o 
   1   7   4      430.25      441.10     26.18 o 
   2   7   4      108.05      105.10     12.70 o 
   3   7   4      206.02      210.58     17.30 o 
   4   7   4       47.54       38.13      4.77 o 
   5   7   4       67.00       81.07     15.54 o 
   6   7   4      255.99      283.92     23.04 o 
   7   7   4        8.25       14.96     12.43 o 
  -5   8   4       53.91       62.55     20.72 o 
  -3   8   4      220.51      254.91     32.20 o 
  -2   8   4      401.59      403.03     16.09 o 
  -1   8   4       74.01       59.28      9.60 o 
   0   8   4      172.09      185.89     11.14 o 
   1   8   4        0.44        0.45      8.65 o 
   2   8   4      107.98      120.70     14.57 o 
   3   8   4      404.85      385.77     23.62 o 
   4   8   4      160.69      167.76     19.55 o 
   5   8   4       14.93       12.98      8.24 o 
   6   8   4      243.17      310.56     31.26 o 
   7   8   4        1.94        4.79     19.24 o 
  -5   9   4       74.20       76.08     21.36 o 
  -4   9   4       51.65       45.62     18.00 o 
  -3   9   4        1.44        0.84      3.27 o 
  -2   9   4       30.82       28.87      9.23 o 
  -1   9   4       21.55       18.62      9.94 o 
   0   9   4       92.00       88.68      8.32 o 
   1   9   4      610.07      542.58     35.43 o 
   2   9   4       65.41       70.64     15.34 o 
   3   9   4      224.66      217.54     19.89 o 
   4   9   4       91.20       90.87     14.24 o 
   5   9   4      180.63      181.40     23.99 o 
   6   9   4       22.98       30.76     13.62 o 
  -5  10   4        6.21        2.27     12.00 o 
  -4  10   4      106.98       86.84     22.48 o 
  -3  10   4        1.73        0.26     11.62 o 
  -2  10   4       94.66       85.97     10.80 o 
  -1  10   4      117.23       96.81     13.95 o 
   0  10   4      109.80      130.64     19.21 o 
   1  10   4      743.51      739.27     45.33 o 
   2  10   4      304.54      299.13     24.40 o 
   3  10   4       91.44       84.11     15.10 o 
   4  10   4        7.26        5.60      9.06 o 
   5  10   4        2.95       14.30     12.59 o 
   6  10   4        1.10        1.26      8.97 o 
  -4  11   4       52.52       64.07     19.98 o 
  -3  11   4       39.68       47.88     17.65 o 
  -2  11   4       57.95       54.32      9.73 o 
  -1  11   4      606.72      590.57     50.45 o 
   0  11   4       46.55       46.69     13.43 o 
   1  11   4      106.82      101.34     16.04 o 
   2  11   4       22.17       13.85     12.42 o 
   3  11   4       54.17       54.23     16.11 o 
   4  11   4        1.69        0.81     10.91 o 
   5  11   4       34.14       18.12     15.91 o 
   6  11   4        9.82       11.65      9.85 o 
  -4  12   4       30.40       59.14     26.04 o 
  -3  12   4        9.17       17.79     16.96 o 
  -2  12   4        2.03        4.82      6.68 o 
  -1  12   4       91.65       87.13     11.97 o 
   0  12   4      253.37      247.71     25.10 o 
   1  12   4       65.86       76.42     17.08 o 
   2  12   4       26.61       25.11     17.02 o 
   3  12   4       37.72       46.82     13.21 o 
   4  12   4        7.59        7.15     11.29 o 
   5  12   4       28.89       28.68     12.02 o 
  -3  13   4        2.31        3.87     12.97 o 
  -2  13   4        1.10        0.92     11.29 o 
  -1  13   4       19.64       14.51      9.07 o 
   0  13   4       29.18       38.23     13.29 o 
   1  13   4        0.12        4.56     11.55 o 
   2  13   4        2.99        5.24     12.89 o 
   3  13   4        0.28        6.05     11.02 o 
   4  13   4       39.65       29.54     13.15 o 
   5  13   4       10.50        6.05     11.66 o 
  -2  14   4       13.47       15.44     16.33 o 
  -1  14   4       23.24       18.50      8.90 o 
   0  14   4        0.14       -0.21      8.28 o 
   1  14   4      276.00      349.40     29.62 o 
   2  14   4       29.41       35.27     14.73 o 
   3  14   4       67.52       80.60     17.13 o 
   4  14   4       67.26       85.83     17.08 o 
  -1  15   4        0.00        3.64     12.06 o 
   0  15   4       15.08       18.36     11.60 o 
   1  15   4        1.43        4.63     10.54 o 
   2  15   4      197.82      200.65     33.79 o 
   3  15   4       49.22       52.94     18.47 o 
  -3 -13   5       29.31       45.76     17.42 o 
  -2 -13   5       21.17       36.36     17.90 o 
  -1 -13   5        8.63       14.64     12.69 o 
   0 -13   5       40.92       47.30     14.82 o 
   1 -13   5        6.74       13.75      9.81 o 
  -4 -12   5       33.02       31.50     15.26 o 
  -3 -12   5       14.69       11.30     12.50 o 
  -2 -12   5       32.26       31.62     16.11 o 
  -1 -12   5        4.41        2.33      4.96 o 
   0 -12   5        1.17        1.74      6.47 o 
   1 -12   5       33.95       39.23      9.28 o 
   2 -12   5      109.63      126.33     16.30 o 
  -5 -11   5        0.23       -0.12      9.89 o 
  -4 -11   5       50.41       58.91     16.45 o 
  -3 -11   5        3.11        5.96     11.66 o 
  -2 -11   5       26.52       31.16     14.70 o 
  -1 -11   5      156.00      150.53     15.93 o 
   0 -11   5        0.24       -0.40      5.48 o 
   1 -11   5       26.71       28.66      7.99 o 
   2 -11   5      172.03      161.73     18.24 o 
   3 -11   5       32.75       25.25     11.38 o 
  -5 -10   5        9.52       14.93     18.80 o 
  -4 -10   5       12.50       20.20     12.38 o 
  -3 -10   5       23.31       20.42     11.30 o 
  -2 -10   5       25.90       23.97      7.75 o 
  -1 -10   5        0.89        5.76      7.69 o 
   0 -10   5       48.32       45.98     10.47 o 
   1 -10   5       12.20       13.71     10.51 o 
   2 -10   5       72.78       66.31     12.51 o 
   3 -10   5       22.58       27.59     10.94 o 
   4 -10   5        9.27       13.81     11.25 o 
  -6  -9   5        4.38        3.26     10.61 o 
  -5  -9   5       84.24       91.26     17.39 o 
  -4  -9   5      168.01      159.63     19.28 o 
  -3  -9   5       34.72       34.28      8.10 o 
  -2  -9   5      383.60      378.59     30.20 o 
  -1  -9   5      431.31      410.59     22.78 o 
   0  -9   5       10.82        6.51      8.88 o 
   1  -9   5      259.43      273.32     23.29 o 
   2  -9   5      119.61      126.38     12.60 o 
   3  -9   5      155.77      143.93     17.64 o 
   4  -9   5        0.59        3.79     11.31 o 
  -6  -8   5       29.23       39.41     13.49 o 
  -5  -8   5       81.48       94.90     16.15 o 
  -4  -8   5       66.61       65.17     15.22 o 
  -3  -8   5       23.59       13.13      9.89 o 
  -2  -8   5      243.98      221.79     17.04 o 
  -1  -8   5      132.46      139.54     12.55 o 
   0  -8   5       48.69       60.03      9.87 o 
   1  -8   5      277.71      262.81     16.98 o 
   2  -8   5       17.41       18.10      6.96 o 
   3  -8   5       19.87       24.68     11.48 o 
   4  -8   5        4.11        6.47      7.42 o 
   5  -8   5       12.47        8.21     20.99 o 
  -6  -7   5        0.85        2.68     10.32 o 
  -5  -7   5      124.41      117.54     16.88 o 
  -4  -7   5       30.23       24.34     13.22 o 
  -3  -7   5     1057.38     1021.36     53.03 o 
  -2  -7   5        5.01       10.41      8.30 o 
  -1  -7   5       11.37        7.34      5.82 o 
   0  -7   5        3.70        3.01      6.12 o 
   1  -7   5      141.85      121.59     11.29 o 
   2  -7   5       19.26       18.72      7.13 o 
   3  -7   5        0.36       -1.21      6.92 o 
   4  -7   5      328.12      371.95     24.35 o 
   5  -7   5        2.38        3.22      7.50 o 
  -6  -6   5       74.86       65.40     16.55 o 
  -5  -6   5       18.87       23.59     11.57 o 
  -4  -6   5        7.20        3.05     17.06 o 
  -3  -6   5      211.55      196.85     22.09 o 
  -2  -6   5      620.92      656.25     37.28 o 
  -1  -6   5       29.78       25.51      8.00 o 
   0  -6   5       32.64       30.72      7.58 o 
   1  -6   5      830.92      870.49     35.91 o 
   2  -6   5       14.27       15.48      6.58 o 
   3  -6   5      186.54      193.73     15.73 o 
   4  -6   5       15.90       13.90      8.13 o 
   5  -6   5      215.66      219.49     18.50 o 
  -7  -5   5        2.91        8.80      7.83 o 
  -6  -5   5       27.48       26.14     12.23 o 
  -5  -5   5       29.40       24.96     12.79 o 
  -4  -5   5      130.68      127.93     20.35 o 
  -3  -5   5      106.00       97.80     15.79 o 
  -2  -5   5      455.76      431.49     22.17 o 
  -1  -5   5      360.04      358.30     18.48 o 
   0  -5   5       19.98       17.61      9.28 o 
   1  -5   5      375.57      386.17     26.24 o 
   2  -5   5       61.45       50.98      5.96 o 
   3  -5   5       12.28       15.76      7.87 o 
   4  -5   5      160.71      168.33     19.23 o 
   5  -5   5       20.08       14.10      6.69 o 
   6  -5   5       83.61       92.27     60.03 o 
  -7  -4   5        9.34       10.90     16.34 o 
  -6  -4   5       13.94       16.12     11.10 o 
  -5  -4   5       85.80       78.20     17.64 o 
  -4  -4   5       17.88       19.36     14.32 o 
  -3  -4   5        0.01        0.82      8.60 o 
  -2  -4   5     1381.97     1487.81     88.90 o 
  -1  -4   5      106.53      127.44     17.38 o 
   0  -4   5        3.64        4.52      4.31 o 
   1  -4   5      185.47      196.99     10.21 o 
   2  -4   5      191.64      182.77      8.50 o 
   3  -4   5        0.05        1.23      2.73 o 
   4  -4   5        4.13        6.00      4.17 o 
   5  -4   5        7.75        9.85      6.48 o 
   6  -4   5        1.82        3.45      8.64 o 
  -7  -3   5        7.41        7.24     17.28 o 
  -6  -3   5        3.49        4.72      8.60 o 
  -5  -3   5     1152.68     1191.21     97.63 o 
  -4  -3   5        1.72        2.21      7.96 o 
  -3  -3   5      135.40      130.91     25.78 o 
  -2  -3   5      537.95      617.64     58.70 o 
  -1  -3   5     1324.26     1492.90     41.86 o 
   0  -3   5      284.41      302.21     10.89 o 
   1  -3   5      732.57      686.08     15.66 o 
   2  -3   5       68.51       60.69      4.58 o 
   3  -3   5       97.11       19.44     50.33 o 
   4  -3   5        0.51        0.76      2.56 o 
   5  -3   5       12.67       17.46     29.48 o 
   6  -3   5      232.49      295.94     39.50 o 
  -7  -2   5      112.97      135.50     30.80 o 
  -6  -2   5       10.23       18.22     19.23 o 
  -5  -2   5      310.59      292.77     25.78 o 
  -4  -2   5     1453.30     1415.23     59.08 o 
  -3  -2   5      154.10      143.22     13.39 o 
  -2  -2   5      157.35      176.94     14.94 o 
  -1  -2   5      109.49      105.94      7.20 o 
   0  -2   5     1284.01     1336.79     37.30 o 
   1  -2   5        0.22        0.25      2.77 o 
   2  -2   5      184.11      174.81      6.54 o 
   3  -2   5      420.20      420.98     14.52 o 
   4  -2   5       10.42       12.22      3.26 o 
   6  -2   5        3.37        7.61     22.83 o 
  -7  -1   5        7.26       10.82     27.04 o 
  -6  -1   5       32.25       37.68     10.16 o 
  -5  -1   5       46.93       47.58     10.84 o 
  -4  -1   5       12.58       16.90      8.59 o 
  -3  -1   5      125.32      146.19     28.26 o 
  -2  -1   5      913.63      899.75     20.95 o 
  -1  -1   5        3.50        8.66      3.67 o 
   0  -1   5      187.27      172.10      6.85 o 
   1  -1   5       22.21       24.72      3.42 o 
   2  -1   5      187.66      201.61      6.66 o 
   3  -1   5      561.93      626.96     12.84 o 
   4  -1   5      135.43      146.50     23.95 o 
   5  -1   5       50.77       50.79     21.71 o 
   6  -1   5       20.39       40.64     22.37 o 
   7  -1   5        4.58        4.19     10.82 o 
  -7   0   5        1.89        3.56     12.95 o 
  -6   0   5        4.91        1.63     12.52 o 
  -5   0   5        0.52        1.94      4.32 o 
  -4   0   5      122.04      109.33     11.48 o 
  -3   0   5       13.18       10.48      4.74 o 
  -2   0   5      130.02      117.88      7.74 o 
  -1   0   5      481.28      398.44     88.59 o 
   1   0   5     5506.07     5789.20     45.97 o 
   2   0   5      265.56      261.53     11.97 o 
   3   0   5       24.20       31.36      4.11 o 
   4   0   5       51.60       39.33      4.08 o 
   5   0   5       59.80       78.56     15.27 o 
   6   0   5      187.39      254.62     33.67 o 
  -7   1   5        3.75        4.47      8.41 o 
  -6   1   5        5.43        6.77     18.43 o 
  -5   1   5       51.85       53.20      9.12 o 
  -4   1   5      192.44      210.00     88.30 o 
  -3   1   5      910.61      997.65     66.66 o 
  -2   1   5      744.89      807.00     53.50 o 
  -1   1   5       76.35       59.89      4.97 o 
   0   1   5       32.16       32.59      5.27 o 
   1   1   5      186.61      185.02      8.59 o 
   2   1   5      420.24      422.38      8.07 o 
   3   1   5      148.36      145.36      7.05 o 
   4   1   5       11.26        8.92      4.11 o 
   5   1   5       94.77      104.47     12.19 o 
   6   1   5        3.06        1.97      5.40 o 
  -7   2   5        0.06        2.58     16.94 o 
  -6   2   5       11.17        8.61     14.19 o 
  -5   2   5        2.35        4.42      5.42 o 
  -4   2   5       51.68       32.76     10.60 o 
  -3   2   5      305.16      333.83     15.50 o 
  -2   2   5        0.08        2.20      5.64 o 
  -1   2   5        3.14        0.87      4.21 o 
   0   2   5       16.47       13.03      5.18 o 
   1   2   5       44.05       45.67      3.99 o 
   2   2   5     1607.59     1621.26     40.87 o 
   3   2   5      205.84      204.93      9.15 o 
   4   2   5       77.10       64.19      6.70 o 
   5   2   5       93.25       85.70     10.94 o 
   6   2   5        1.34        7.96     21.04 o 
  -7   3   5        1.32        5.49     10.31 o 
  -6   3   5        3.51        6.41     37.00 o 
  -4   3   5      482.55      440.39     21.86 o 
  -3   3   5      146.97      148.20      7.55 o 
  -2   3   5       90.08       87.27      9.14 o 
  -1   3   5      235.15      224.95      8.01 o 
   0   3   5      329.80      304.63      8.42 o 
   1   3   5        0.90        0.51      3.77 o 
   2   3   5       43.84       44.84      3.69 o 
   3   3   5      677.02      722.89     28.74 o 
   4   3   5       45.74       53.98      6.16 o 
   5   3   5      144.83      142.16     12.63 o 
   6   3   5      210.10      210.35     19.72 o 
  -6   4   5        0.00       -1.18     23.11 o 
  -4   4   5        7.98        5.48      2.35 o 
  -3   4   5       37.40       37.97      4.75 o 
  -2   4   5     1396.27     1421.94     22.95 o 
  -1   4   5        0.12        1.08      3.75 o 
   0   4   5      638.65      624.06     11.50 o 
   1   4   5       32.20       35.17      5.01 o 
   2   4   5      211.29      206.12      9.22 o 
   3   4   5       79.39       81.81      6.45 o 
   4   4   5        3.00        3.47      3.48 o 
   5   4   5        1.19        2.27      4.96 o 
   6   4   5       58.68       48.43     13.64 o 
  -6   5   5       22.15       52.56     27.59 o 
  -5   5   5       16.68        6.09     16.44 o 
  -4   5   5        4.91        1.25      1.22 o 
  -3   5   5        4.08        3.33      3.17 o 
  -2   5   5      282.48      280.18     24.98 o 
  -1   5   5      943.13      967.70     50.86 o 
   0   5   5     1728.29     1736.63     30.26 o 
   1   5   5      208.36      194.42      9.45 o 
   2   5   5       49.80       51.73      5.55 o 
   3   5   5        1.85        0.13      2.24 o 
   4   5   5      443.35      422.03     14.41 o 
   5   5   5      182.61      174.49     12.87 o 
   6   5   5        5.42        7.55      9.44 o 
  -6   6   5        5.79        3.28     10.34 o 
  -5   6   5        0.01        2.47     13.90 o 
  -4   6   5      114.38      130.75     23.60 o 
  -3   6   5      277.24      271.21     14.23 o 
  -2   6   5      671.80      651.85     37.24 o 
  -1   6   5      107.20       96.65      8.89 o 
   0   6   5       77.71      103.01     10.40 o 
   1   6   5       52.54       52.89      8.01 o 
   2   6   5      158.38      158.58      7.74 o 
   3   6   5       27.94       24.99      5.49 o 
   4   6   5       36.76       32.90      5.57 o 
   5   6   5       61.42       54.68     11.53 o 
   6   6   5       20.53       18.77      8.13 o 
   7   6   5       16.01       19.00     12.66 o 
  -6   7   5      211.93      251.87     32.58 o 
  -5   7   5        3.70        1.47     12.71 o 
  -4   7   5       33.83       24.83     16.50 o 
  -3   7   5      424.27      400.28     21.10 o 
  -2   7   5      723.68      643.35     39.50 o 
  -1   7   5      135.77      136.89     12.36 o 
   0   7   5      343.11      364.13     23.92 o 
   1   7   5       77.56       76.84     11.34 o 
   2   7   5      237.77      268.02     21.75 o 
   3   7   5        2.52        5.17      9.72 o 
   4   7   5       32.36       38.79     14.60 o 
   5   7   5      221.57      184.66     18.69 o 
   6   7   5       17.69        8.38      7.48 o 
   7   7   5       61.68       69.30     23.79 o 
  -5   8   5       15.57       17.02     17.68 o 
  -4   8   5      282.28      311.09     39.07 o 
  -3   8   5        0.10        0.19      3.33 o 
  -2   8   5      105.35      104.78     11.46 o 
  -1   8   5       55.24       58.28     10.75 o 
   0   8   5        0.65        1.84      3.08 o 
   1   8   5      152.97      187.18     17.23 o 
   2   8   5        4.88        5.93     12.07 o 
   3   8   5      388.38      427.28     48.28 o 
   4   8   5       98.94      101.18     16.40 o 
   5   8   5        6.25        4.10      8.28 o 
   6   8   5      106.57      110.00     14.25 o 
   7   8   5      103.28      126.65     35.37 o 
  -5   9   5        4.01        6.22     12.98 o 
  -4   9   5        1.15        3.31     11.42 o 
  -3   9   5       35.76       46.99     19.81 o 
  -2   9   5      342.18      338.64     29.69 o 
  -1   9   5       35.31       32.44     11.96 o 
   0   9   5        0.10        2.10      4.67 o 
   1   9   5      223.08      210.92     21.41 o 
   2   9   5      335.52      327.96     24.18 o 
   3   9   5       12.92        8.26     11.71 o 
   4   9   5       96.68      107.80     19.24 o 
   5   9   5       12.73        6.26      9.11 o 
   6   9   5        5.47        5.98      9.24 o 
  -5  10   5        7.48       15.56     15.27 o 
  -4  10   5       65.12       87.98     22.30 o 
  -3  10   5       23.75       33.02     19.44 o 
  -2  10   5        8.54        6.17      7.07 o 
  -1  10   5       82.65       59.33     12.99 o 
   0  10   5      231.38      220.84     20.22 o 
   1  10   5      218.42      236.63     33.12 o 
   2  10   5       19.63       26.66     14.62 o 
   3  10   5      282.91      272.63     33.09 o 
   4  10   5        8.90        9.70     11.30 o 
   5  10   5       10.37       16.68     12.02 o 
   6  10   5       23.03       15.14     11.41 o 
  -3  11   5       11.99       11.79     17.88 o 
  -2  11   5       75.78       71.45     19.50 o 
  -1  11   5        2.24        3.19      6.45 o 
   0  11   5       15.38       14.40      9.60 o 
   1  11   5      226.20      257.32     25.24 o 
   2  11   5      385.22      390.90     41.91 o 
   3  11   5      146.00      133.11     27.10 o 
   4  11   5      119.46      146.39     21.41 o 
   5  11   5      116.99      135.46     20.84 o 
   6  11   5        5.05        3.64      8.72 o 
  -3  12   5        0.05        0.84     11.63 o 
  -2  12   5       90.47       80.56     12.08 o 
  -1  12   5      439.33      387.41     28.65 o 
   0  12   5       12.68        9.82      9.82 o 
   1  12   5        6.14        7.18     13.26 o 
   2  12   5       67.45       85.70     16.86 o 
   3  12   5       15.89       13.50     18.78 o 
   4  12   5        4.95        9.72     10.79 o 
   5  12   5        3.19        1.87      8.99 o 
  -3  13   5        4.30       11.14     17.23 o 
  -2  13   5        5.24        6.26     11.23 o 
  -1  13   5        4.13        3.83      7.57 o 
   0  13   5       26.09       24.05     11.03 o 
   1  13   5       40.42       43.16     15.92 o 
   2  13   5        0.64        1.66     15.99 o 
   3  13   5       21.24       12.65     12.50 o 
   4  13   5       31.03       34.96     14.73 o 
   5  13   5       50.63       80.07     21.84 o 
  -2  14   5        9.90       10.02     11.91 o 
  -1  14   5       18.72       22.07      9.82 o 
   0  14   5      167.15      182.13     19.04 o 
   1  14   5        2.23        2.83      9.56 o 
   2  14   5       93.79      100.05     19.78 o 
   3  14   5      120.56      125.57     21.01 o 
   4  14   5       73.25       74.39     17.64 o 
  -1  15   5        2.63        0.51     11.65 o 
   0  15   5      294.55      304.08     26.36 o 
   1  15   5       91.26       79.45     14.38 o 
   2  15   5       45.53       60.55     17.61 o 
   3  15   5        1.81        5.31     11.02 o 
   1  16   5       22.84       28.12     12.88 o 
  -2 -13   6       52.96       67.01     27.79 o 
  -1 -13   6       10.12       13.25     12.18 o 
   0 -13   6      147.64      160.80     31.20 o 
  -3 -12   6        0.17        4.05     10.25 o 
  -2 -12   6       25.92       30.76     15.20 o 
  -1 -12   6        0.26        2.48      5.78 o 
   0 -12   6       13.89       11.01      7.73 o 
   1 -12   6        0.77        2.11      6.02 o 
   2 -12   6       17.04        9.03      8.47 o 
  -4 -11   6       53.97       61.02     16.39 o 
  -3 -11   6       16.43       20.51     14.80 o 
  -2 -11   6       76.15       78.84     11.39 o 
  -1 -11   6      181.22      195.43     16.63 o 
   0 -11   6       61.09       56.03     10.31 o 
   1 -11   6       11.12       20.21      8.91 o 
   2 -11   6       34.41       45.38     12.08 o 
   3 -11   6        3.35        4.59     11.31 o 
  -5 -10   6        4.52        5.72     13.44 o 
  -4 -10   6       16.05        8.92     11.10 o 
  -3 -10   6      226.58      225.47     23.99 o 
  -2 -10   6        4.24        3.18      5.75 o 
  -1 -10   6      187.92      180.81     16.48 o 
   0 -10   6       37.15       30.44      8.73 o 
   1 -10   6       80.71       88.57     10.89 o 
   2 -10   6        0.00        2.98      5.89 o 
   3 -10   6       58.64       50.84     12.33 o 
  -5  -9   6       54.71       61.68     15.72 o 
  -4  -9   6        1.29        0.97      9.32 o 
  -3  -9   6       33.92       32.70      9.11 o 
  -2  -9   6       50.28       46.89      8.92 o 
  -1  -9   6      123.43      121.10     15.39 o 
   0  -9   6        8.72        9.04      7.06 o 
   1  -9   6       83.51       70.42     10.24 o 
   2  -9   6       63.44       53.90      9.19 o 
   3  -9   6        4.64        5.05      7.66 o 
   4  -9   6      122.27      127.43     15.79 o 
  -6  -8   6       29.81       42.36     16.21 o 
  -5  -8   6       66.60       52.10     14.31 o 
  -4  -8   6       75.06       78.59     16.48 o 
  -3  -8   6       48.26       43.01     13.84 o 
  -2  -8   6      337.29      346.43     20.87 o 
  -1  -8   6      410.58      375.04     25.33 o 
   0  -8   6      883.68      861.33     36.87 o 
   1  -8   6        1.47        4.33      6.10 o 
   2  -8   6       27.00       29.77      8.14 o 
   3  -8   6      246.67      225.10     18.42 o 
   4  -8   6        9.61        8.42      6.81 o 
  -6  -7   6       39.54       33.70     13.44 o 
  -5  -7   6        4.12        1.98      9.44 o 
  -4  -7   6       25.00       15.06     10.19 o 
  -3  -7   6        1.81        3.02     11.54 o 
  -2  -7   6       50.48       47.90     10.98 o 
  -1  -7   6       58.34       59.79     11.86 o 
   0  -7   6        0.76        2.00      6.45 o 
   1  -7   6        0.43        1.16      6.00 o 
   2  -7   6      548.39      534.38     24.86 o 
   3  -7   6      203.99      196.58     20.76 o 
   4  -7   6      345.46      368.73     39.93 o 
   5  -7   6       38.14       32.00     59.59 o 
  -6  -6   6       58.25       59.69     14.74 o 
  -5  -6   6        1.58        4.28      8.89 o 
  -4  -6   6       54.06       45.12     23.13 o 
  -3  -6   6      326.42      301.33     25.67 o 
  -2  -6   6      374.76      367.14     26.60 o 
  -1  -6   6      194.55      185.54     17.02 o 
   0  -6   6       49.17       54.09      9.31 o 
   1  -6   6       24.92       34.14      9.21 o 
   2  -6   6        5.95        8.57      6.17 o 
   3  -6   6      346.59      337.06     33.12 o 
   4  -6   6      192.93      185.33     27.04 o 
   5  -6   6      149.53      160.70     30.57 o 
  -6  -5   6       14.10       10.09     12.53 o 
  -5  -5   6        0.27        4.06      9.23 o 
  -4  -5   6       77.11       71.88     14.09 o 
  -3  -5   6      996.37     1044.75     48.10 o 
  -2  -5   6     1112.98     1099.59     54.53 o 
  -1  -5   6       16.29       19.13     12.66 o 
   0  -5   6      250.88      266.24     14.43 o 
   1  -5   6       31.77       32.08      8.53 o 
   2  -5   6       43.14       39.89      8.65 o 
   3  -5   6      128.05      127.54     16.35 o 
   4  -5   6       19.14       14.48      7.05 o 
   5  -5   6        4.51        2.95     12.91 o 
   6  -5   6       25.14       14.39     21.30 o 
  -7  -4   6        4.31        4.20     15.97 o 
  -6  -4   6        7.91        1.52      7.34 o 
  -5  -4   6      120.65      109.03     17.19 o 
  -4  -4   6      855.37      788.79     43.06 o 
  -3  -4   6      206.38      222.85     20.74 o 
  -2  -4   6     1049.38     1378.36     93.39 o 
  -1  -4   6        7.65       12.89      8.17 o 
   0  -4   6      269.61      269.09     15.50 o 
   1  -4   6      561.64      567.03     17.92 o 
   2  -4   6       16.93       14.45      4.79 o 
   3  -4   6       49.56       41.11      8.11 o 
   4  -4   6       31.18       26.22      6.37 o 
   5  -4   6        5.22        6.64      6.34 o 
  -7  -3   6       32.18       41.56     27.28 o 
  -6  -3   6       40.71       40.76     13.34 o 
  -5  -3   6       34.24       27.67     11.65 o 
  -4  -3   6       53.20       49.41     12.09 o 
  -3  -3   6      326.73      329.44     35.33 o 
  -2  -3   6       60.14       72.40     12.68 o 
  -1  -3   6        7.37        3.29      7.73 o 
   0  -3   6      881.85      907.52     22.30 o 
   1  -3   6      149.36      139.12      8.74 o 
   2  -3   6        0.59        2.47      2.78 o 
   3  -3   6      316.03      278.30     10.97 o 
   4  -3   6      316.42      303.91     19.40 o 
   5  -3   6       64.59       55.71      9.12 o 
   6  -3   6        0.05        1.18     12.22 o 
  -7  -2   6        8.11       13.50     20.44 o 
  -5  -2   6       13.29       13.99      8.38 o 
  -4  -2   6       82.04       85.68     16.67 o 
  -3  -2   6       76.76       71.72     17.88 o 
  -2  -2   6       31.63       27.59     10.02 o 
  -1  -2   6     1790.22     1881.41    138.76 o 
   0  -2   6      187.58      199.18      9.36 o 
   1  -2   6      117.19      116.33      8.71 o 
   2  -2   6       11.92        9.27      2.59 o 
   3  -2   6      318.06      305.24     12.49 o 
   4  -2   6       16.39       22.23      7.92 o 
   5  -2   6        7.84       15.93     12.32 o 
   6  -2   6        0.09        0.12      7.98 o 
  -7  -1   6       50.74       44.04     74.44 o 
  -6  -1   6       17.57       15.44      8.79 o 
  -5  -1   6       87.15       77.34     16.09 o 
  -4  -1   6        8.52        2.62      6.40 o 
  -3  -1   6      445.46      456.28     77.89 o 
  -2  -1   6     1165.47     1227.13     81.24 o 
  -1  -1   6      490.65      532.89     20.76 o 
   0  -1   6     1422.30     1442.26     71.17 o 
   1  -1   6      127.05      128.11      5.43 o 
   2  -1   6      297.00      300.78     10.42 o 
   3  -1   6       10.94       15.41      3.18 o 
   4  -1   6      106.09      127.15     29.49 o 
   5  -1   6       46.17       35.94      6.87 o 
   6  -1   6       31.31       32.29     60.39 o 
  -7   0   6        4.66        1.58     11.83 o 
  -6   0   6      122.57      138.37     27.50 o 
  -5   0   6       80.40       76.43     14.65 o 
  -4   0   6        0.44        1.05      5.84 o 
  -3   0   6       20.38       21.10     12.83 o 
  -2   0   6      211.08      189.89     28.44 o 
  -1   0   6      145.78      114.20     12.27 o 
   0   0   6      451.17      595.18     46.03 o 
   1   0   6     2845.26     2925.33     50.36 o 
   2   0   6      582.17      617.39     27.94 o 
   3   0   6      263.38      261.88     13.29 o 
   4   0   6       99.66       95.52      5.78 o 
   5   0   6       22.02       27.91     14.41 o 
   6   0   6        6.04       13.09     19.35 o 
   7   0   6        5.31        8.69     20.69 o 
  -7   1   6        1.41        3.25      9.39 o 
  -6   1   6       11.55       28.28     23.20 o 
  -5   1   6       36.54       40.34      9.60 o 
  -4   1   6      107.82      119.04     98.90 o 
  -3   1   6      498.52      498.90     25.26 o 
  -2   1   6      322.81      368.91     82.53 o 
  -1   1   6       11.61       11.21      4.18 o 
   0   1   6      663.95      621.95     13.24 o 
   1   1   6      581.64      582.47     25.92 o 
   2   1   6        2.66        5.65      3.98 o 
   3   1   6      441.91      426.58     14.58 o 
   4   1   6       52.28       62.68      5.00 o 
   5   1   6       21.37       19.83      6.08 o 
   6   1   6       38.39       31.90     22.36 o 
   7   1   6       14.34       20.50     14.90 o 
  -7   2   6        2.25        8.38     16.11 o 
  -6   2   6      222.34      184.03     28.30 o 
  -5   2   6        1.29        1.25      5.34 o 
  -4   2   6       64.98       74.16     19.56 o 
  -3   2   6      335.06      316.33     32.85 o 
  -2   2   6      192.74      207.46     11.05 o 
  -1   2   6      382.81      367.96     17.05 o 
   0   2   6        9.75       10.82      4.16 o 
   1   2   6       32.07       32.04      4.57 o 
   2   2   6      210.65      213.14     10.65 o 
   3   2   6        3.09        2.78      2.14 o 
   4   2   6      187.93      179.92      8.28 o 
   5   2   6       44.10       48.07     10.99 o 
   6   2   6      337.94      316.43     35.10 o 
  -6   3   6        3.70       29.49     52.13 o 
  -5   3   6      474.25      771.90     95.28 o 
  -4   3   6        8.05        6.06      3.89 o 
  -3   3   6        0.35        1.32      3.43 o 
  -2   3   6       76.38       67.58      8.49 o 
  -1   3   6        0.01        1.50      4.02 o 
   0   3   6      497.29      508.50     11.03 o 
   1   3   6      125.58      114.92      9.57 o 
   2   3   6      440.94      471.57     18.75 o 
   3   3   6       97.27       85.26      5.10 o 
   4   3   6      148.74      145.35      8.90 o 
   5   3   6       38.37       34.87     12.26 o 
   6   3   6        8.14        2.18      6.12 o 
  -6   4   6      121.31      211.51     58.80 o 
  -5   4   6        4.67        2.93     10.54 o 
  -4   4   6        0.12        1.88      3.37 o 
  -3   4   6       22.58       22.21      5.16 o 
  -2   4   6        2.13       -0.14      4.20 o 
  -1   4   6        5.07        6.07      5.61 o 
   0   4   6     1247.69     1259.37     21.43 o 
   1   4   6      367.20      361.38     13.74 o 
   2   4   6        1.20        1.38      3.11 o 
   3   4   6       28.41       28.50      4.85 o 
   4   4   6      175.46      172.06     10.28 o 
   5   4   6      377.15      341.98     24.89 o 
   6   4   6       34.98       35.17      9.37 o 
  -6   5   6        0.95        5.25     23.83 o 
  -5   5   6        0.03       -2.52     12.66 o 
  -4   5   6       30.33       30.75      5.99 o 
  -3   5   6      267.04      239.63     12.22 o 
  -2   5   6        1.13        1.37      3.86 o 
  -1   5   6     2458.17     2383.76     83.07 o 
   0   5   6     1806.17     1914.11     29.76 o 
   1   5   6      928.93      977.38     25.72 o 
   2   5   6       11.63       11.83      3.61 o 
   3   5   6        6.02        7.29      4.11 o 
   4   5   6      691.69      713.85     75.49 o 
   5   5   6        0.12        2.05      4.53 o 
   6   5   6       67.77       73.95     17.16 o 
  -6   6   6       35.07       41.42     15.85 o 
  -5   6   6        0.86        4.05     12.86 o 
  -4   6   6      101.13      112.58     21.81 o 
  -3   6   6      114.08       93.31     10.65 o 
  -2   6   6      179.22      165.43     13.19 o 
  -1   6   6      311.97      317.52     20.58 o 
   0   6   6       31.74       31.84      9.24 o 
   1   6   6     1011.04     1058.48     33.59 o 
   2   6   6        2.40        3.65      2.46 o 
   3   6   6       34.53       33.18      5.26 o 
   4   6   6      327.01      330.86     17.49 o 
   5   6   6      112.36      104.00     14.00 o 
   6   6   6        0.93        3.48      9.41 o 
  -6   7   6       36.87       35.83     15.41 o 
  -4   7   6      213.84      197.48     30.57 o 
  -3   7   6       97.54       94.71     11.98 o 
  -2   7   6     1264.94     1285.36     52.17 o 
  -1   7   6     2585.81     2827.51     67.46 o 
   0   7   6      146.27      145.79     11.79 o 
   1   7   6        1.88        2.20      6.81 o 
   2   7   6      168.35      177.18      6.57 o 
   3   7   6       44.62       42.51      6.89 o 
   4   7   6      133.69      129.23     18.40 o 
   5   7   6      125.16      129.33     17.20 o 
   6   7   6        3.81        5.19     11.14 o 
   7   7   6        2.01        2.96     10.27 o 
  -4   8   6      164.77      155.44     27.02 o 
  -3   8   6       30.15       27.67      6.90 o 
  -2   8   6      310.66      308.05     21.16 o 
  -1   8   6       17.14       18.03     10.34 o 
   0   8   6       38.46       45.13      8.33 o 
   1   8   6      839.07      839.09     43.29 o 
   2   8   6      188.20      197.22     17.71 o 
   3   8   6        5.84        0.81     10.30 o 
   4   8   6       11.01        4.34      9.18 o 
   5   8   6        1.46        1.47      7.52 o 
   6   8   6       12.60        8.76     11.05 o 
  -5   9   6        3.83        7.20     12.17 o 
  -4   9   6       16.05       11.08     14.89 o 
  -3   9   6      201.77      220.53     36.81 o 
  -2   9   6        0.30        2.37      8.43 o 
  -1   9   6      263.95      279.32     20.09 o 
   0   9   6      100.70      104.33      8.80 o 
   1   9   6      224.29      194.10     20.61 o 
   2   9   6      196.69      182.83     19.20 o 
   3   9   6      433.33      426.15     27.62 o 
   4   9   6      361.62      361.92     35.25 o 
   5   9   6        1.93        4.26      9.90 o 
   6   9   6        1.55        3.02     10.82 o 
  -5  10   6       27.18       50.75     22.17 o 
  -4  10   6        5.64        2.92     11.31 o 
  -3  10   6      112.87      121.78     24.26 o 
  -2  10   6      397.05      405.57     36.81 o 
  -1  10   6      296.49      289.28     21.60 o 
   0  10   6       91.07       87.24     14.40 o 
   1  10   6      214.88      221.56     30.94 o 
   2  10   6       16.86       17.54     11.25 o 
   3  10   6        1.79        2.00     10.03 o 
   4  10   6       82.25       79.70     14.80 o 
   5  10   6        7.85        3.22      7.94 o 
   6  10   6       79.96       96.62     24.28 o 
  -4  11   6       42.99       49.87     21.44 o 
  -3  11   6       93.42      137.71     27.01 o 
  -2  11   6        1.49        2.21     11.80 o 
  -1  11   6      187.30      141.06     18.38 o 
   0  11   6       17.17        6.06     11.28 o 
   1  11   6        2.23        0.26      9.79 o 
   2  11   6       10.23       17.05     14.38 o 
   3  11   6      130.89      163.79     20.64 o 
   4  11   6      103.58      135.91     21.34 o 
   5  11   6        4.56        2.53      8.37 o 
   6  11   6        9.63        9.94     19.38 o 
  -4  12   6        3.75        7.80     18.57 o 
  -3  12   6       30.00       37.60     20.27 o 
  -2  12   6        1.89        4.20      5.76 o 
  -1  12   6       14.57       12.28      8.75 o 
   0  12   6       42.34       44.95     11.86 o 
   1  12   6      234.68      248.81     25.91 o 
   2  12   6       10.95       11.10     12.91 o 
   3  12   6       15.45        9.21     10.00 o 
   4  12   6       44.05       66.76     16.28 o 
   5  12   6        7.55        5.55     10.39 o 
  -3  13   6       85.90       76.99     23.06 o 
  -2  13   6       30.53       23.91     18.81 o 
  -1  13   6        0.57        6.29      8.04 o 
   0  13   6       68.72       59.99     13.59 o 
   1  13   6      446.19      431.11     25.35 o 
   2  13   6        5.73       14.93     24.61 o 
   3  13   6       65.97       85.38     18.74 o 
   4  13   6       57.37       68.75     16.36 o 
   5  13   6       20.17       25.22     12.38 o 
  -2  14   6       36.30       36.25     17.65 o 
  -1  14   6        7.32       12.76      8.24 o 
   0  14   6       27.63       40.86     13.66 o 
   1  14   6      288.72      307.25     23.97 o 
   2  14   6      109.85      124.82     18.78 o 
   3  14   6        6.88        7.53     13.18 o 
   4  14   6        0.00        6.71     10.64 o 
  -1  15   6        4.65        6.03     16.44 o 
   0  15   6       18.20       25.34     11.25 o 
   1  15   6      101.12      118.42     17.07 o 
   2  15   6      114.39      150.33     19.68 o 
   3  15   6       22.46       35.42     14.56 o 
   1  16   6       53.56       71.19     18.92 o 
  -3 -12   7        3.31        3.77     10.12 o 
  -2 -12   7        9.21       14.24     14.26 o 
  -1 -12   7       42.10       47.77     10.33 o 
   0 -12   7       39.68       34.02      8.89 o 
   1 -12   7       13.75        7.62      7.25 o 
  -4 -11   7       11.03       11.93     11.38 o 
  -3 -11   7        0.08        0.12     10.80 o 
  -2 -11   7      127.42      129.82     15.33 o 
  -1 -11   7        0.16        2.18      5.98 o 
   0 -11   7       26.49       38.56      9.23 o 
   1 -11   7      301.19      304.06     18.90 o 
   2 -11   7       12.88       13.71      8.99 o 
  -5 -10   7        8.04       16.94     18.00 o 
  -4 -10   7       13.33        9.78     14.44 o 
  -3 -10   7        0.85        5.95      7.55 o 
  -2 -10   7       39.72       31.24     10.59 o 
  -1 -10   7      271.06      271.66     17.93 o 
   0 -10   7      234.09      238.32     16.61 o 
   1 -10   7        0.27        3.70      5.82 o 
   2 -10   7       22.72       26.55     10.23 o 
   3 -10   7        1.66        5.53      9.26 o 
  -5  -9   7        0.79        1.78     10.41 o 
  -4  -9   7      102.79       94.95     16.56 o 
  -3  -9   7      141.06      142.36     13.80 o 
  -2  -9   7       39.50       32.11      9.06 o 
  -1  -9   7      172.85      162.10     16.52 o 
   0  -9   7        4.84        7.59      6.84 o 
   1  -9   7      177.40      171.20     15.68 o 
   2  -9   7        0.47        1.43      5.02 o 
   3  -9   7       20.16       20.43     17.19 o 
   4  -9   7       48.77       62.43     29.99 o 
  -5  -8   7        0.06       -0.86      9.14 o 
  -4  -8   7       12.61       10.53      9.90 o 
  -3  -8   7        0.75        3.07      9.34 o 
  -2  -8   7        6.01        9.23      7.62 o 
  -1  -8   7      301.44      285.60     19.80 o 
   0  -8   7        1.52        5.52     10.08 o 
   1  -8   7       15.82       12.60      7.51 o 
   2  -8   7       14.09        7.03      6.21 o 
   3  -8   7        0.81        0.72      5.94 o 
   4  -8   7       51.01       51.85     20.44 o 
  -6  -7   7        0.00        1.91      8.15 o 
  -5  -7   7       56.17       72.01     16.98 o 
  -4  -7   7        1.83        2.08      8.83 o 
  -3  -7   7      158.88      132.40     19.95 o 
  -2  -7   7      281.89      299.93     20.06 o 
  -1  -7   7       88.55       99.56     14.58 o 
   0  -7   7       19.07       14.37      7.80 o 
   1  -7   7        1.99        4.16      6.88 o 
   2  -7   7       59.12       57.38      9.46 o 
   3  -7   7      105.50      112.35     13.81 o 
   4  -7   7       56.69       51.88     11.55 o 
   5  -7   7       27.50       29.29     28.40 o 
  -6  -6   7       13.75       14.53     11.10 o 
  -5  -6   7        6.46       11.05     11.89 o 
  -4  -6   7      117.64      117.26     28.25 o 
  -3  -6   7      211.39      211.16     22.71 o 
  -2  -6   7      689.90      763.57     42.37 o 
  -1  -6   7        0.08        1.81      8.40 o 
   0  -6   7       67.98       67.04     11.05 o 
   1  -6   7        5.39        4.14      7.40 o 
   2  -6   7       10.82       11.38      7.03 o 
   3  -6   7        6.27        4.83      3.83 o 
   4  -6   7        1.31        1.72      4.22 o 
   5  -6   7      235.30      254.14     33.38 o 
  -6  -5   7       53.44       53.24     13.98 o 
  -5  -5   7       80.96       75.74     14.25 o 
  -4  -5   7       34.91       30.22     13.22 o 
  -3  -5   7        0.04       -0.59      9.88 o 
  -2  -5   7        1.82        2.22     10.15 o 
  -1  -5   7        0.02        1.09     18.45 o 
   0  -5   7       67.94       64.10      9.94 o 
   1  -5   7      218.73      208.41     14.72 o 
   2  -5   7      984.70      954.65     43.64 o 
   3  -5   7      465.28      448.12     20.72 o 
   4  -5   7       82.02       71.59      9.66 o 
   5  -5   7       57.29       69.44     22.01 o 
  -6  -4   7        8.74       14.02     10.37 o 
  -5  -4   7       24.32       22.36     11.86 o 
  -4  -4   7        1.97        3.97     10.96 o 
  -3  -4   7      437.95      383.14     26.00 o 
  -2  -4   7       34.28       47.20     15.60 o 
  -1  -4   7       38.87       42.31     17.36 o 
   0  -4   7        0.73        2.78      5.97 o 
   1  -4   7       50.44       34.50      8.42 o 
   2  -4   7      167.33      158.27     10.67 o 
   3  -4   7      255.36      230.84     13.07 o 
   4  -4   7       49.19       45.93     16.24 o 
   5  -4   7        0.02        0.18     10.70 o 
   6  -4   7       10.46       13.32     31.64 o 
  -6  -3   7       63.39       59.93     13.21 o 
  -5  -3   7      238.32      235.65     24.86 o 
  -4  -3   7       36.39       40.80     19.60 o 
  -3  -3   7       45.08       57.16     16.88 o 
  -2  -3   7      183.85      179.84     17.06 o 
  -1  -3   7      468.83      518.36     42.74 o 
   0  -3   7        0.11        1.59      3.57 o 
   1  -3   7      312.16      320.71     14.35 o 
   2  -3   7       53.08       43.63      5.63 o 
   3  -3   7       92.44       86.80      6.06 o 
   4  -3   7       52.57       44.99     15.33 o 
   5  -3   7       22.39       24.58     16.80 o 
   6  -3   7       21.93       20.61     48.20 o 
  -7  -2   7       37.29       29.95     21.67 o 
  -6  -2   7       21.08       29.03     16.65 o 
  -5  -2   7      150.07      134.12     22.11 o 
  -4  -2   7      505.04      501.45     30.82 o 
  -3  -2   7      185.95      210.81     20.84 o 
  -2  -2   7      427.17      434.25     27.02 o 
  -1  -2   7      147.74      122.80     24.09 o 
   0  -2   7        2.20        2.83      4.05 o 
   1  -2   7      429.03      413.40     16.20 o 
   2  -2   7      575.19      574.56     14.40 o 
   3  -2   7       28.15       30.34      4.44 o 
   4  -2   7      164.81      169.37     12.33 o 
   6  -2   7      132.14      174.91     32.78 o 
  -7  -1   7        0.24        1.57      9.07 o 
  -6  -1   7       11.26        9.36      7.23 o 
  -5  -1   7       27.63       21.65      9.93 o 
  -4  -1   7        2.37        3.99      6.38 o 
  -3  -1   7      377.06      362.54     21.99 o 
  -2  -1   7      158.73      188.09     19.94 o 
  -1  -1   7      478.89      593.49     26.68 o 
   0  -1   7      660.87      654.14     65.72 o 
   1  -1   7      613.67      657.73     19.82 o 
   2  -1   7       27.99       27.75      3.08 o 
   3  -1   7       34.28       34.63      3.86 o 
   4  -1   7        4.13        7.21      5.47 o 
   5  -1   7       16.54        9.76     16.82 o 
   6  -1   7        8.36       23.36     28.76 o 
  -7   0   7       10.78       12.14     18.29 o 
  -6   0   7        0.52        4.43      8.62 o 
  -5   0   7      220.08      229.06     24.21 o 
  -4   0   7       22.93       14.06      8.16 o 
  -3   0   7       46.06       45.95      9.93 o 
  -2   0   7      189.85      198.28     18.09 o 
  -1   0   7      240.40      229.42     23.31 o 
   0   0   7      590.73      928.85     49.31 o 
   1   0   7     1355.27     1342.46     45.45 o 
   2   0   7      737.77      779.40     38.84 o 
   3   0   7        1.79        0.69      1.11 o 
   4   0   7       39.70       34.63      4.89 o 
   5   0   7        2.06        5.46     16.65 o 
   6   0   7       10.93        9.27     18.29 o 
  -7   1   7       20.59       24.68     48.77 o 
  -5   1   7      429.65      367.47     33.70 o 
  -4   1   7      264.55      296.17     58.88 o 
  -3   1   7      285.59      398.26    283.41 o 
  -2   1   7      101.18      290.17     53.42 o 
  -1   1   7        0.04       -0.10      4.21 o 
   0   1   7     1099.95     1127.17     64.36 o 
   1   1   7       89.38       98.48      5.82 o 
   2   1   7     1832.17     1836.56     83.96 o 
   3   1   7      212.66      213.75     16.20 o 
   4   1   7        5.04        3.16      2.56 o 
   5   1   7       33.69       33.86     11.25 o 
   6   1   7      159.82      203.21     26.81 o 
   7   1   7       28.91       34.45     17.89 o 
  -5   2   7       21.68       32.85     28.34 o 
  -4   2   7       15.63       16.85      9.63 o 
  -3   2   7        8.40        5.51     10.63 o 
  -2   2   7       59.49       60.41     10.10 o 
  -1   2   7      391.09      378.12     13.81 o 
   0   2   7      240.22      273.37     10.94 o 
   1   2   7      112.20      194.11     58.18 o 
   2   2   7      273.83      273.94     15.92 o 
   3   2   7      277.93      276.54     18.11 o 
   4   2   7       60.65       62.13      4.55 o 
   5   2   7        0.92        1.41      6.92 o 
   6   2   7       76.30       79.81     33.38 o 
   7   2   7       88.83       85.00     26.49 o 
  -5   3   7      167.00      261.57     52.65 o 
  -4   3   7       86.42       81.40     11.90 o 
  -3   3   7        6.56        7.91      4.68 o 
  -2   3   7       34.10       34.32      6.13 o 
  -1   3   7       82.25       69.98      7.77 o 
   0   3   7      989.93     1005.14     30.52 o 
   1   3   7     3799.81     3755.95    447.71 o 
   2   3   7      681.76      792.06     35.56 o 
   3   3   7      135.15      127.98      5.25 o 
   4   3   7        0.92        1.52      2.59 o 
   5   3   7        2.56        6.91      5.45 o 
   6   3   7      235.73      227.65     19.16 o 
  -6   4   7      125.79      312.30     75.75 o 
  -5   4   7      125.29      173.85     43.90 o 
  -4   4   7      504.95      432.28     24.04 o 
  -3   4   7      209.91      211.01     12.54 o 
  -2   4   7      204.23      201.37     12.52 o 
  -1   4   7      541.34      536.67     18.15 o 
   0   4   7      719.83      738.63     19.85 o 
   1   4   7        0.76        7.89      7.91 o 
   2   4   7        4.70        4.02      3.65 o 
   3   4   7       94.88       87.19      5.15 o 
   4   4   7        7.75        8.06      3.43 o 
   5   4   7      106.87       90.65     12.05 o 
   6   4   7        7.80        9.12      8.36 o 
  -6   5   7      249.39      489.74     61.43 o 
  -5   5   7        7.93       20.50     15.84 o 
  -4   5   7       14.73       19.14      7.15 o 
  -3   5   7       10.87       15.44      4.77 o 
  -2   5   7       86.32       78.87      7.41 o 
  -1   5   7      186.58      148.45     18.18 o 
   0   5   7     1336.28     1400.80     27.97 o 
   1   5   7     1014.06     1032.72     26.92 o 
   2   5   7       11.26       14.74      3.75 o 
   3   5   7        5.85        5.35      3.79 o 
   4   5   7      154.55      200.22     41.56 o 
   5   5   7        6.53        6.14      8.28 o 
   6   5   7      148.64      145.14     15.38 o 
  -6   6   7       23.28       24.69     12.81 o 
  -5   6   7      117.02      125.85     25.35 o 
  -4   6   7      362.24      376.95     52.64 o 
  -3   6   7      356.30      305.63     14.49 o 
  -2   6   7      122.56      109.10      8.49 o 
  -1   6   7       16.44       14.35      8.37 o 
   0   6   7      138.79      134.94     12.99 o 
   1   6   7        3.30        6.37      4.39 o 
   2   6   7        5.34        4.55      3.01 o 
   3   6   7     1358.42     1541.34     38.53 o 
   4   6   7      178.57      170.42     14.95 o 
   5   6   7       10.90        2.64     11.59 o 
   6   6   7        9.99       16.13     13.96 o 
  -6   7   7       56.27       54.12     21.73 o 
  -5   7   7       17.82       21.38     21.02 o 
  -4   7   7       12.24       11.22     10.67 o 
  -3   7   7        3.71        2.60      4.49 o 
  -2   7   7      271.58      261.32     38.87 o 
  -1   7   7      126.52      129.88     13.42 o 
   0   7   7      310.69      320.23     24.17 o 
   1   7   7      373.25      357.54     18.29 o 
   2   7   7      155.66      143.71      7.25 o 
   3   7   7      100.03       98.03      6.88 o 
   4   7   7      259.10      237.14     13.28 o 
   5   7   7      101.08       72.85     19.84 o 
   6   7   7       38.55       35.72     16.39 o 
  -5   8   7        2.84       16.13     16.97 o 
  -4   8   7        2.73        9.61     15.47 o 
  -3   8   7       25.40       25.47      7.78 o 
  -2   8   7        0.06        2.97      6.99 o 
  -1   8   7        1.91        1.82      8.89 o 
   0   8   7      581.95      594.60     18.61 o 
   1   8   7      546.65      526.33     22.52 o 
   2   8   7       85.64       88.26      4.21 o 
   3   8   7        0.05        1.07      9.60 o 
   4   8   7      120.12      107.96     13.25 o 
   5   8   7      233.86      206.84     19.78 o 
   6   8   7        6.07       13.89     14.99 o 
  -5   9   7        0.09        3.33     11.82 o 
  -4   9   7        4.59        6.43     11.72 o 
  -3   9   7      272.51      299.12     42.06 o 
  -2   9   7       18.33       19.29      7.85 o 
  -1   9   7       10.92       18.30     11.41 o 
   0   9   7      207.84      185.44     18.34 o 
   1   9   7       14.13        8.57      8.32 o 
   2   9   7      375.67      372.32     40.07 o 
   3   9   7      746.36      768.59     41.67 o 
   4   9   7      300.90      289.15     30.27 o 
   5   9   7      298.90      279.50     19.63 o 
   6   9   7       68.55       68.17     20.59 o 
  -4  10   7       93.54      114.62     24.37 o 
  -3  10   7        8.31        9.90     16.59 o 
  -2  10   7      238.75      250.66     25.92 o 
  -1  10   7      250.03      231.74     19.56 o 
   0  10   7        0.20        2.56      9.75 o 
   1  10   7      308.13      330.81     33.28 o 
   2  10   7      377.87      385.96     27.43 o 
   3  10   7      210.95      212.67     20.04 o 
   4  10   7        0.76        1.11      7.87 o 
   5  10   7        0.30        1.33      7.68 o 
   6  10   7        4.64        1.66     12.66 o 
  -4  11   7      169.99      174.17     29.19 o 
  -3  11   7        3.43        2.62     12.66 o 
  -2  11   7       46.82       62.18     20.39 o 
  -1  11   7        7.24        9.53      8.52 o 
   0  11   7      451.47      407.59     27.50 o 
   1  11   7        1.84        4.03     11.19 o 
   2  11   7        0.03        0.17      8.78 o 
   3  11   7       10.61        3.43      8.69 o 
   4  11   7        1.67        2.03      8.46 o 
   5  11   7        2.70        3.81      8.69 o 
   6  11   7       21.11       34.24     19.30 o 
  -4  12   7       70.85       78.12     29.08 o 
  -3  12   7       57.42      106.05     26.36 o 
  -2  12   7       37.18       46.22      9.76 o 
  -1  12   7        0.37        3.26      8.62 o 
   0  12   7       16.88       27.50     12.14 o 
   1  12   7       46.78       50.82     13.44 o 
   2  12   7      652.45      649.86     48.34 o 
   3  12   7      101.30      103.19     15.63 o 
   4  12   7      159.36      153.06     17.33 o 
   5  12   7        0.07        3.38      8.82 o 
  -3  13   7       86.91      130.04     28.45 o 
  -2  13   7       12.57       13.75     16.47 o 
  -1  13   7        6.23        3.93      8.59 o 
   0  13   7      135.21      126.14     16.21 o 
   1  13   7       40.10       37.76     12.84 o 
   2  13   7      275.69      339.14     37.47 o 
   3  13   7        1.94        6.35      8.93 o 
   4  13   7        8.80       11.97     11.10 o 
   5  13   7        3.86        2.92      8.72 o 
  -2  14   7       21.63       25.66     18.57 o 
  -1  14   7        6.11       18.26     10.54 o 
   0  14   7       34.48       38.29     11.77 o 
   1  14   7        0.01        0.03      8.42 o 
   2  14   7       12.82        9.53     12.60 o 
   3  14   7       16.29       17.16     13.95 o 
   4  14   7       76.94       83.32     15.63 o 
  -1  15   7       39.26       33.76     19.49 o 
   0  15   7        0.19        2.71      9.32 o 
   1  15   7       16.57       10.18      9.64 o 
   2  15   7        8.11        5.53     10.20 o 
   3  15   7       25.98       31.65     15.65 o 
   1  16   7        8.63       10.62     12.08 o 
  -2 -12   8      105.26      126.24     28.38 o 
  -1 -12   8       30.35       31.03     14.68 o 
   0 -12   8       17.61       19.28      8.50 o 
  -3 -11   8      137.72      149.59     21.47 o 
  -2 -11   8        7.72        5.72      6.74 o 
  -1 -11   8      116.82      120.41     14.90 o 
   0 -11   8       39.03       35.54      9.20 o 
   1 -11   8       74.27       63.68     10.34 o 
   2 -11   8      226.16      215.36     55.05 o 
  -4 -10   8       44.73       30.56     13.71 o 
  -3 -10   8       16.86       14.14      8.76 o 
  -2 -10   8       76.02       82.20     12.45 o 
  -1 -10   8       17.08       13.79      9.00 o 
   0 -10   8      157.21      143.81     14.23 o 
   1 -10   8       37.82       43.15      9.54 o 
   2 -10   8       74.55       75.89     13.04 o 
   3 -10   8        9.04       12.94     11.19 o 
  -5  -9   8        3.85        4.51      9.60 o 
  -4  -9   8       34.65       28.85     13.18 o 
  -3  -9   8       19.05       24.67      8.81 o 
  -2  -9   8       22.75       25.83      8.85 o 
  -1  -9   8      213.50      226.42     19.36 o 
   0  -9   8      472.52      462.02     22.42 o 
   1  -9   8        0.06        0.38      5.80 o 
   2  -9   8        0.00        1.81      4.72 o 
   3  -9   8       33.43       31.85      9.59 o 
  -5  -8   8        1.00        1.81      8.85 o 
  -4  -8   8       65.72       83.14     15.99 o 
  -3  -8   8       52.79       46.04     13.57 o 
  -2  -8   8       64.00       46.89     12.10 o 
  -1  -8   8       84.56       94.17     14.34 o 
   0  -8   8      116.78      120.66     14.79 o 
   1  -8   8       95.99       80.76     11.08 o 
   2  -8   8        9.52        9.51      6.74 o 
   3  -8   8       51.00       42.09     10.06 o 
   4  -8   8        3.49        4.67     12.78 o 
  -6  -7   8        0.01        0.94      8.25 o 
  -5  -7   8       11.42        9.81     12.03 o 
  -4  -7   8       12.85       16.77     12.61 o 
  -3  -7   8      159.80      154.52     20.28 o 
  -2  -7   8      339.14      351.32     26.67 o 
  -1  -7   8       15.24        9.01      7.89 o 
   0  -7   8      100.81       78.39     11.72 o 
   1  -7   8        0.13        1.37      6.56 o 
   2  -7   8       19.35       13.06      6.56 o 
   3  -7   8        0.48        2.92     13.37 o 
   4  -7   8       34.29       40.39     17.85 o 
  -6  -6   8      243.12      234.76     22.92 o 
  -5  -6   8       20.20       23.28     15.32 o 
  -4  -6   8       51.08       50.38     25.01 o 
  -3  -6   8       27.43       31.79     13.01 o 
  -2  -6   8      227.64      217.43     29.68 o 
  -1  -6   8       95.50       99.50     14.90 o 
   0  -6   8       83.19       95.69     12.27 o 
   1  -6   8        4.41        2.15      6.11 o 
   2  -6   8       43.36       37.36      8.35 o 
   3  -6   8       48.55       44.41     17.97 o 
   4  -6   8        3.36        7.52     12.23 o 
   5  -6   8       44.08       64.38     20.07 o 
  -6  -5   8        0.61        2.82      8.08 o 
  -5  -5   8       86.09       89.07     15.37 o 
  -4  -5   8       61.29       55.14     14.45 o 
  -3  -5   8      133.63      132.30     20.06 o 
  -2  -5   8      233.53      232.85     24.41 o 
  -1  -5   8       28.51       37.88     10.94 o 
   0  -5   8      104.64      101.05     11.50 o 
   1  -5   8       21.27       23.39      8.11 o 
   2  -5   8       65.54       54.01      9.22 o 
   3  -5   8      177.35      156.55     14.12 o 
   4  -5   8       99.87       96.02     21.68 o 
   5  -5   8        1.58        4.20     18.34 o 
  -6  -4   8        0.16        5.20      7.77 o 
  -5  -4   8       52.95       51.42     12.74 o 
  -4  -4   8      126.18      113.36     20.53 o 
  -3  -4   8     1042.50     1042.78     52.96 o 
  -2  -4   8      372.31      405.91     30.03 o 
  -1  -4   8     1503.02     1503.56     46.80 o 
   0  -4   8       38.34       42.12      9.35 o 
   1  -4   8       21.66       19.20      7.35 o 
   2  -4   8       49.20       49.00      8.90 o 
   3  -4   8      506.92      426.09     23.25 o 
   4  -4   8       26.73       19.33      6.99 o 
   5  -4   8       23.69       29.39     16.17 o 
  -6  -3   8       16.32       14.66      9.76 o 
  -5  -3   8       12.05        9.53     12.23 o 
  -4  -3   8       21.55       21.16     12.08 o 
  -3  -3   8       59.07       58.25     17.00 o 
  -2  -3   8       67.94       73.96     14.90 o 
  -1  -3   8      264.50      287.07     20.24 o 
   0  -3   8       29.60       20.46      7.66 o 
   1  -3   8      226.86      222.82     10.25 o 
   2  -3   8       32.55       26.36      5.30 o 
   3  -3   8      312.70      298.29     15.51 o 
   4  -3   8       32.84       35.36     17.43 o 
   5  -3   8       84.61       76.22     22.05 o 
   6  -3   8       62.09       61.43     63.76 o 
  -6  -2   8      102.73      131.83     30.11 o 
  -5  -2   8        9.82       10.56      9.52 o 
  -4  -2   8       75.53       69.38     15.79 o 
  -3  -2   8        0.44        5.22     16.48 o 
  -2  -2   8      176.62      187.31     22.45 o 
  -1  -2   8       97.74      106.32     13.47 o 
   0  -2   8      613.96      586.54     44.07 o 
   1  -2   8       86.24       70.36      5.44 o 
   2  -2   8        0.75        1.27      2.51 o 
   3  -2   8       44.80       40.09      4.36 o 
   4  -2   8        3.84        3.33      7.71 o 
   5  -2   8       63.32       74.53     20.10 o 
   6  -2   8        0.12        2.32     10.56 o 
  -6  -1   8       91.61       90.72     14.35 o 
  -5  -1   8       19.47       22.13      9.37 o 
  -4  -1   8      121.43      102.67     18.07 o 
  -3  -1   8        0.05        3.08      9.68 o 
  -2  -1   8        1.71        2.62      8.58 o 
  -1  -1   8      115.24      127.49     14.16 o 
   0  -1   8       32.54       29.59      5.54 o 
   1  -1   8      354.42      349.65     17.09 o 
   2  -1   8       11.49       11.64      3.27 o 
   3  -1   8        7.82        6.33      2.30 o 
   4  -1   8        0.68        3.21     14.84 o 
   5  -1   8      122.64      134.11     31.37 o 
   6  -1   8       20.82       19.78     45.27 o 
  -6   0   8       90.41       86.92     32.47 o 
  -5   0   8       17.46       10.65      9.39 o 
  -4   0   8       79.17       96.45     18.79 o 
  -3   0   8       97.09       94.35     13.21 o 
  -2   0   8       25.07       28.91     11.99 o 
  -1   0   8       50.67       51.82     13.90 o 
   0   0   8      216.54      172.33     49.71 o 
   1   0   8     2006.86     2000.78     80.45 o 
   2   0   8      226.19      239.43     16.92 o 
   3   0   8      111.02      122.72     20.78 o 
   4   0   8      624.95      622.63     34.72 o 
   5   0   8       69.70       65.54     20.49 o 
   6   0   8        3.24        6.52     16.19 o 
  -6   1   8       74.18       69.35     85.61 o 
  -5   1   8       34.85       23.57      7.31 o 
  -4   1   8       43.28       40.54      9.51 o 
  -3   1   8        4.38        3.90      7.46 o 
  -2   1   8      309.52      904.87     89.30 o 
  -1   1   8     1705.63     1697.37    269.70 o 
   0   1   8       69.38       57.28      9.02 o 
   1   1   8      868.71      912.86     29.18 o 
   2   1   8      568.31      597.08     42.79 o 
   3   1   8       10.10       11.68     10.50 o 
   4   1   8        0.09        1.94      8.82 o 
   5   1   8        5.02        7.08      9.91 o 
   6   1   8       66.65       75.47     20.36 o 
  -6   2   8       19.96       12.83     16.31 o 
  -5   2   8        5.57        2.14      5.48 o 
  -4   2   8        6.23       19.84     38.44 o 
  -3   2   8        1.48        7.14     14.34 o 
  -2   2   8      407.93      624.75    187.69 o 
  -1   2   8       58.82       99.19     21.32 o 
   0   2   8     1086.15     1263.49     40.32 o 
   1   2   8       36.53       29.60      6.06 o 
   2   2   8       14.54        8.94      7.93 o 
   3   2   8      101.00      114.96     13.58 o 
   4   2   8        2.96        5.37      8.01 o 
   5   2   8        7.64        5.03      7.04 o 
   6   2   8       40.74       36.20     17.19 o 
  -6   3   8       24.84       17.43     15.42 o 
  -5   3   8        6.69        1.06      5.10 o 
  -4   3   8      209.29      216.49     89.20 o 
  -3   3   8       38.92       35.49     10.34 o 
  -2   3   8      142.82      140.76     13.10 o 
  -1   3   8      715.02      814.30     69.31 o 
   0   3   8     1671.74     1767.91     48.68 o 
   1   3   8      855.58      871.16     49.93 o 
   2   3   8      173.27      176.64     15.81 o 
   3   3   8      125.32      131.98     14.25 o 
   4   3   8       31.47       25.59      2.47 o 
   5   3   8      266.05      287.67     24.88 o 
   6   3   8       42.77       42.22     10.13 o 
   7   3   8       36.87       36.20     16.88 o 
  -6   4   8       17.68       11.88     34.51 o 
  -5   4   8        0.01        7.11     24.86 o 
  -4   4   8      304.83      243.36     16.72 o 
  -3   4   8        1.23        1.72      6.61 o 
  -2   4   8      108.10      114.32     13.18 o 
  -1   4   8      150.35      171.92     20.39 o 
   0   4   8      149.09      141.82     10.09 o 
   1   4   8      522.99      485.75     79.28 o 
   2   4   8      149.15      153.88      9.28 o 
   3   4   8      166.18      209.38     31.93 o 
   4   4   8       24.51       24.71      5.26 o 
   5   4   8       50.06       56.85     10.79 o 
   6   4   8       42.68       48.49      9.43 o 
  -5   5   8        6.55       16.79     13.89 o 
  -4   5   8       17.75       23.86      6.61 o 
  -3   5   8        4.72        4.18      6.00 o 
  -2   5   8      575.67      578.55     23.01 o 
  -1   5   8      778.54      785.34     38.77 o 
   0   5   8      252.74      241.61     17.28 o 
   1   5   8       40.14       34.95      7.41 o 
   2   5   8      969.28     1081.71     39.48 o 
   3   5   8        3.67        1.77      2.24 o 
   4   5   8      119.41      112.31     10.99 o 
   5   5   8       14.05       11.90     11.75 o 
   6   5   8        0.31        2.00      5.65 o 
  -5   6   8       81.87       89.36     23.23 o 
  -4   6   8        6.52        6.28     12.46 o 
  -3   6   8      700.47      648.39     33.44 o 
  -2   6   8       33.89       28.95     11.05 o 
  -1   6   8       61.82       47.20     10.08 o 
   0   6   8        0.65        0.59      7.19 o 
   1   6   8        4.22        6.16      4.80 o 
   2   6   8     1032.64     1070.24     35.94 o 
   3   6   8       10.60        8.95      6.91 o 
   4   6   8       33.43       35.21      8.00 o 
   5   6   8        0.30        8.84     18.51 o 
   6   6   8        7.24        8.42     11.94 o 
  -5   7   8       71.52       68.43     21.74 o 
  -4   7   8        0.64        2.81     11.65 o 
  -3   7   8       12.17       12.09      9.50 o 
  -2   7   8     2570.67     2459.02     85.99 o 
  -1   7   8      663.28      693.79     36.80 o 
   0   7   8      115.50      128.11     17.29 o 
   1   7   8     1065.26     1050.50     31.29 o 
   2   7   8      134.84      140.08     10.08 o 
   3   7   8      257.37      246.09     12.49 o 
   4   7   8      302.26      321.62     25.87 o 
   5   7   8      127.37      106.47     23.39 o 
   6   7   8        0.35       -1.12     10.80 o 
  -5   8   8        1.71        1.93     12.03 o 
  -4   8   8      153.10      156.93     25.24 o 
  -3   8   8      281.52      292.72     45.47 o 
  -2   8   8      155.53      152.67     17.30 o 
  -1   8   8     1587.94     1698.76     64.78 o 
   0   8   8       13.56        7.34      9.07 o 
   1   8   8      201.60      193.25     17.81 o 
   2   8   8        2.09        2.14      3.94 o 
   3   8   8      220.08      214.78     11.89 o 
   4   8   8      437.58      435.76     39.50 o 
   5   8   8       38.64       37.04     21.90 o 
   6   8   8        7.01        4.91     12.75 o 
  -5   9   8       73.60       84.42     25.04 o 
  -4   9   8      137.44      160.22     29.57 o 
  -3   9   8      116.59      115.31     13.57 o 
  -2   9   8      154.46      167.50     14.85 o 
  -1   9   8        1.98        3.88      8.75 o 
   0   9   8       39.29       37.35     12.71 o 
   1   9   8       45.14       44.34     12.06 o 
   2   9   8      307.53      308.07     14.47 o 
   3   9   8      110.78      110.59     14.19 o 
   4   9   8       44.35       41.77     10.65 o 
   5   9   8        0.45        2.52     12.43 o 
   6   9   8        0.18        3.25     12.37 o 
  -5  10   8        4.62        2.33     12.60 o 
  -4  10   8        0.03        6.15     12.94 o 
  -3  10   8       83.17       66.02     19.98 o 
  -2  10   8       26.74       27.47      9.36 o 
  -1  10   8       23.62       24.79     11.50 o 
   0  10   8        2.57        7.82     12.32 o 
   1  10   8        8.28       13.00     11.79 o 
   2  10   8       14.02       12.18     10.27 o 
   3  10   8      393.83      390.00     37.60 o 
   4  10   8      286.34      263.53     24.06 o 
   5  10   8       84.94       77.39     13.21 o 
   6  10   8       21.06       31.40     16.63 o 
  -4  11   8       15.98       14.99     17.94 o 
  -3  11   8      141.94      170.89     30.57 o 
  -2  11   8       94.11      108.23     24.88 o 
  -1  11   8       76.24       79.44     15.68 o 
   0  11   8       87.11       91.07     15.78 o 
   1  11   8      460.97      467.62     30.52 o 
   2  11   8      541.86      522.16     46.71 o 
   3  11   8      209.60      192.73     21.18 o 
   4  11   8       11.72       12.83     10.15 o 
   5  11   8       24.29       25.41     11.58 o 
  -3  12   8        0.48        1.50     13.12 o 
  -2  12   8       32.83       24.94      9.98 o 
  -1  12   8       57.60       68.16     12.74 o 
   0  12   8        0.13        3.25      9.04 o 
   1  12   8      228.12      225.94     24.63 o 
   2  12   8      225.31      237.24     22.49 o 
   3  12   8        0.36        1.74     10.47 o 
   4  12   8       13.67       16.54     11.33 o 
   5  12   8        1.44        2.67     14.06 o 
  -3  13   8      113.89      123.99     28.11 o 
  -2  13   8        4.63        4.48     12.91 o 
  -1  13   8        0.19        2.07      7.28 o 
   0  13   8        6.15        8.37      9.60 o 
   1  13   8       19.97       24.34     10.81 o 
   2  13   8        1.50        8.01     17.31 o 
   3  13   8       84.87       89.28     15.28 o 
   4  13   8       72.67       86.28     14.78 o 
   5  13   8        0.06       -1.53     12.72 o 
  -2  14   8        4.88       12.22     15.82 o 
  -1  14   8       32.54       40.26     10.38 o 
   0  14   8       61.87       47.21     12.49 o 
   1  14   8        2.45        2.17     10.44 o 
   2  14   8      128.25      140.07     18.11 o 
   3  14   8       14.82       23.51     12.76 o 
   4  14   8        0.61        1.03      8.18 o 
  -1  15   8       17.90       15.01     15.93 o 
   0  15   8        8.89        4.40     14.19 o 
   1  15   8       55.36       79.65     16.58 o 
   2  15   8       24.23       28.92     12.28 o 
   3  15   8       14.61       13.27      8.49 o 
  -3 -11   9        7.63       12.45     12.25 o 
  -2 -11   9        0.52        4.04     11.93 o 
  -1 -11   9       14.85       11.64      8.25 o 
   0 -11   9       14.86       15.39      8.40 o 
   1 -11   9      123.56      108.74     18.47 o 
  -4 -10   9       16.21       18.48     12.72 o 
  -3 -10   9       34.83       31.00     18.03 o 
  -2 -10   9        1.92        2.75      7.66 o 
  -1 -10   9        2.42        4.30      6.21 o 
   0 -10   9       81.92       75.73     11.65 o 
   1 -10   9       18.08       17.99      9.57 o 
   2 -10   9        7.05        8.41     17.48 o 
  -4  -9   9       37.52       31.91     15.38 o 
  -3  -9   9       12.25       15.32     17.34 o 
  -2  -9   9       17.68       21.20      8.79 o 
  -1  -9   9       33.70       36.65     11.10 o 
   0  -9   9      102.99       88.83     13.52 o 
   1  -9   9       18.01       23.94      8.88 o 
   2  -9   9        1.11        0.21      5.70 o 
   3  -9   9        1.18        2.98     13.58 o 
  -5  -8   9      126.12      136.74     28.67 o 
  -4  -8   9        6.50       12.81     12.98 o 
  -3  -8   9        1.09        0.97      9.63 o 
  -2  -8   9      100.62      119.53     14.84 o 
  -1  -8   9        3.31        3.25      7.37 o 
   0  -8   9      251.53      249.99     20.16 o 
   1  -8   9      139.48      122.60     12.16 o 
   2  -8   9        2.52        2.29      5.06 o 
   3  -8   9       15.62       19.69     18.97 o 
  -5  -7   9       11.54       16.98     13.00 o 
  -4  -7   9       13.00        9.74      9.08 o 
  -3  -7   9       55.78       50.48     14.86 o 
  -2  -7   9      206.74      202.06     18.74 o 
  -1  -7   9       46.04       38.65     11.61 o 
   0  -7   9        0.64        1.54      8.11 o 
   1  -7   9       27.49       26.52      8.71 o 
   2  -7   9        4.79        4.47      6.02 o 
   3  -7   9        9.05        3.66      4.17 o 
   4  -7   9       13.90       15.56     15.70 o 
  -6  -6   9       52.54       74.46     19.30 o 
  -5  -6   9        0.79        7.08      9.78 o 
  -4  -6   9       31.86       31.69     22.07 o 
  -3  -6   9      153.90      125.26     19.15 o 
  -2  -6   9        2.26        1.86     11.09 o 
  -1  -6   9        7.60        2.48      9.01 o 
   0  -6   9        1.27        1.00      8.12 o 
   1  -6   9       51.15       39.16      7.96 o 
   2  -6   9      239.67      214.94     17.11 o 
   3  -6   9        9.61       12.46      5.95 o 
   4  -6   9       76.72       85.20     21.74 o 
  -6  -5   9        0.09        1.18      7.45 o 
  -5  -5   9        0.03        2.89      8.05 o 
  -4  -5   9        0.00        3.11      9.38 o 
  -3  -5   9      114.59      129.08     16.83 o 
  -2  -5   9       17.23       18.02     15.97 o 
  -1  -5   9        6.95        5.38      9.37 o 
   0  -5   9       15.48       13.87      8.69 o 
   1  -5   9        7.40       10.41      7.34 o 
   2  -5   9      184.14      157.90     11.99 o 
   3  -5   9        0.02        1.07      3.41 o 
   4  -5   9       67.24       67.08     21.08 o 
   5  -5   9       73.53       67.49     21.61 o 
  -6  -4   9       10.88       12.67     10.54 o 
  -5  -4   9      131.95      132.84     17.79 o 
  -4  -4   9        1.00        1.98      9.36 o 
  -3  -4   9       47.97       69.60     17.93 o 
  -2  -4   9      378.31      391.28     39.50 o 
  -1  -4   9      775.72      816.07     40.77 o 
   0  -4   9       12.98       18.46      8.98 o 
   1  -4   9        5.82        4.81      6.86 o 
   2  -4   9      882.93      927.24     37.12 o 
   3  -4   9      170.71      158.42     18.79 o 
   4  -4   9        2.06        5.69     12.09 o 
   5  -4   9        3.27        5.00     13.89 o 
  -6  -3   9       35.53       32.09     12.40 o 
  -5  -3   9        2.25        6.75     11.94 o 
  -4  -3   9     1624.75     1657.90     64.07 o 
  -3  -3   9      334.84      371.62     31.04 o 
  -2  -3   9        0.37        3.90     12.92 o 
  -1  -3   9        7.68        7.96     12.13 o 
   0  -3   9        7.74        4.21      6.85 o 
   1  -3   9      277.47      248.23     12.79 o 
   2  -3   9        7.23        7.60      3.65 o 
   3  -3   9       44.72       35.12      5.80 o 
   4  -3   9        2.32        6.63     17.10 o 
   5  -3   9        0.24        3.84     10.63 o 
   6  -3   9       64.96       98.53     41.66 o 
  -6  -2   9       16.33       18.72     21.51 o 
  -5  -2   9        1.00        0.71      7.59 o 
  -4  -2   9      346.27      342.43     25.34 o 
  -3  -2   9       14.04        9.35     20.70 o 
  -2  -2   9        0.42        3.51     13.17 o 
  -1  -2   9       18.62       34.96     12.70 o 
   0  -2   9        1.39        1.54      6.98 o 
   1  -2   9       32.95       29.10      5.56 o 
   2  -2   9       44.06       40.81      5.99 o 
   3  -2   9      158.19      159.52     14.15 o 
   4  -2   9      321.33      296.76     24.97 o 
   5  -2   9        1.17        4.99     11.60 o 
   6  -2   9       14.29       20.70     27.41 o 
  -6  -1   9       25.51       30.14     10.27 o 
  -5  -1   9        8.37        4.48      6.17 o 
  -4  -1   9      151.80      171.30     18.99 o 
  -3  -1   9      240.53      242.16     22.75 o 
  -2  -1   9      224.32      273.93     20.21 o 
  -1  -1   9       40.40       29.65     17.92 o 
   0  -1   9      345.96      467.97    123.70 o 
   1  -1   9     1540.06     1570.92     33.63 o 
   2  -1   9      142.13      124.70      7.52 o 
   3  -1   9       32.82       46.74     13.32 o 
   4  -1   9       85.48      108.51     23.56 o 
   5  -1   9       33.22       28.01     16.99 o 
   6  -1   9       71.00       88.74     23.82 o 
  -6   0   9       33.00       38.47     62.17 o 
  -5   0   9       22.45       23.42     10.66 o 
  -4   0   9       52.06       58.58     13.49 o 
  -3   0   9        7.20        5.28      8.63 o 
  -2   0   9      143.20      123.26     13.76 o 
  -1   0   9      187.72      219.14     18.83 o 
   0   0   9        0.66        1.05      2.33 o 
   1   0   9      127.66      141.62     15.72 o 
   2   0   9      514.72      536.61     25.15 o 
   3   0   9      107.06      115.09     19.70 o 
   4   0   9       41.97       33.62     10.52 o 
   5   0   9        4.05        7.15     10.88 o 
   6   0   9        0.16        2.61      7.49 o 
  -6   1   9      149.04      198.40     33.58 o 
  -5   1   9      143.70      118.00     14.13 o 
  -4   1   9        7.68        5.83      7.91 o 
  -3   1   9       39.88       49.21     11.21 o 
  -2   1   9       50.82       40.54     10.67 o 
  -1   1   9      131.92      120.96     12.74 o 
   0   1   9        1.57        1.77      3.18 o 
   1   1   9      608.18      716.11     35.21 o 
   2   1   9      334.44      345.00     20.45 o 
   3   1   9       95.85       93.91     13.88 o 
   4   1   9        0.90        2.93      8.98 o 
   5   1   9       81.48       73.43     13.47 o 
   6   1   9       58.78       53.86     49.18 o 
  -6   2   9       64.81       70.81     21.53 o 
  -5   2   9        2.71        7.78     11.00 o 
  -4   2   9       44.19       51.57     39.87 o 
  -3   2   9      235.30      387.36    238.92 o 
  -2   2   9       26.96       36.03     12.20 o 
  -1   2   9      640.90     1096.97    143.89 o 
   0   2   9      309.20      312.63     19.67 o 
   1   2   9       42.16       51.04     15.67 o 
   2   2   9      269.69      274.17     18.26 o 
   3   2   9       33.27       39.94     10.43 o 
   4   2   9        1.49        1.34      8.33 o 
   5   2   9       13.03       13.66      9.26 o 
   6   2   9       23.66       29.29     48.08 o 
  -6   3   9       14.11       10.53     14.69 o 
  -5   3   9        1.88        3.34      6.77 o 
  -4   3   9      177.36      138.32     64.84 o 
  -3   3   9      437.18      603.30    232.26 o 
  -2   3   9       98.32       88.90     12.23 o 
  -1   3   9        0.00        0.71      6.97 o 
   0   3   9       28.71       32.55      5.67 o 
   1   3   9        0.39        0.92      4.19 o 
   2   3   9        0.38        1.69      7.75 o 
   3   3   9        1.39        2.40      6.93 o 
   4   3   9      234.61      233.24     18.69 o 
   5   3   9      153.40      169.66     18.03 o 
   6   3   9      104.85       97.09     13.46 o 
  -6   4   9       46.96      137.33     79.66 o 
  -5   4   9        6.39       25.50     30.72 o 
  -4   4   9       72.31       69.60      9.53 o 
  -3   4   9      145.92      127.89     14.05 o 
  -2   4   9       97.70      126.69     17.47 o 
  -1   4   9      134.94      140.60     21.45 o 
   0   4   9      373.23      364.45     17.45 o 
   1   4   9       55.05       49.28     18.51 o 
   2   4   9       70.47       71.92      4.05 o 
   3   4   9      964.07      991.76     42.33 o 
   4   4   9       38.83       25.99      8.84 o 
   5   4   9       89.90       90.26     12.43 o 
   6   4   9        1.80       10.76     14.84 o 
  -6   5   9       48.74      105.67     55.38 o 
  -5   5   9      188.04      309.23     54.81 o 
  -4   5   9      169.28      154.45     29.45 o 
  -3   5   9       10.72        6.83      7.48 o 
  -2   5   9        0.37       -0.03      8.51 o 
  -1   5   9        3.04        4.47      8.52 o 
   0   5   9       40.80       34.36      9.55 o 
   1   5   9      830.36      830.85     33.33 o 
   2   5   9        4.90        4.56      3.85 o 
   3   5   9      582.50      557.30     16.74 o 
   4   5   9      417.03      412.03     18.02 o 
   5   5   9       46.06       34.49      9.49 o 
   6   5   9       58.81       54.15     11.91 o 
  -6   6   9      100.63      219.97     67.08 o 
  -5   6   9       11.41       18.89     14.47 o 
  -4   6   9       24.24       47.42     23.25 o 
  -3   6   9       18.37       21.65      7.72 o 
  -2   6   9      173.15      160.37     15.05 o 
  -1   6   9       75.26       64.74     10.97 o 
   0   6   9       59.53       68.63     10.91 o 
   1   6   9      880.81      898.25     20.92 o 
   2   6   9      366.95      372.12     17.62 o 
   3   6   9      339.88      343.55     15.42 o 
   4   6   9        2.68        1.65      3.35 o 
   5   6   9       20.24       20.71     14.94 o 
   6   6   9      158.42      172.87     25.40 o 
  -5   7   9        6.92        4.68     17.86 o 
  -4   7   9       16.56       19.66     16.28 o 
  -3   7   9      876.93     1065.75    124.15 o 
  -2   7   9      545.71      537.12     31.63 o 
  -1   7   9        4.73       10.58      9.90 o 
   0   7   9        1.45       -0.34      7.77 o 
   1   7   9      214.70      218.86     17.66 o 
   2   7   9       60.38       58.37      7.50 o 
   3   7   9      552.98      569.37     30.56 o 
   4   7   9      225.83      223.51     23.81 o 
   5   7   9       34.81       36.23     18.06 o 
   6   7   9       24.00       29.97     16.08 o 
  -5   8   9       15.09       15.74     19.93 o 
  -4   8   9      121.83      106.38     22.77 o 
  -3   8   9       37.55       24.66     19.41 o 
  -2   8   9       24.41       22.32      9.16 o 
  -1   8   9      280.27      280.64     21.37 o 
   0   8   9      235.13      227.72     19.54 o 
   1   8   9      117.61      130.44     14.58 o 
   2   8   9      458.84      482.25     20.95 o 
   3   8   9      124.10      123.30     11.74 o 
   4   8   9      758.51      778.55     95.71 o 
   5   8   9       26.22       26.90     20.82 o 
   6   8   9       21.88       17.77     16.04 o 
  -5   9   9        0.01        5.59     13.47 o 
  -4   9   9        8.76        8.36     11.91 o 
  -3   9   9       62.38       58.34     10.96 o 
  -2   9   9       14.01        6.53      7.55 o 
  -1   9   9        5.54       10.30     10.85 o 
   0   9   9       33.07       31.74     16.56 o 
   1   9   9        2.55        2.51      9.17 o 
   2   9   9      113.58      109.39     11.01 o 
   3   9   9        7.80       10.29      8.23 o 
   4   9   9       79.19       74.67     10.94 o 
   5   9   9      174.88      161.16     29.40 o 
   6   9   9       93.00      101.34     23.97 o 
  -4  10   9       36.39       44.46     19.86 o 
  -3  10   9      187.10      175.25     27.78 o 
  -2  10   9       46.71       38.00      9.10 o 
  -1  10   9      145.95      149.87     15.96 o 
   0  10   9      122.50      104.30     17.39 o 
   1  10   9      319.55      308.39     33.33 o 
   2  10   9     1720.17     1725.78     74.89 o 
   3  10   9       29.40       28.21     12.29 o 
   4  10   9       21.94       21.09      9.16 o 
   5  10   9        4.40        9.28     14.66 o 
   6  10   9        0.97        2.44     14.15 o 
  -4  11   9      108.81      109.89     27.12 o 
  -3  11   9       69.29       70.62     21.79 o 
  -2  11   9        1.69        5.13     15.13 o 
  -1  11   9       32.42       37.34     11.86 o 
   0  11   9       30.80       22.89     10.91 o 
   1  11   9      266.57      280.29     29.68 o 
   2  11   9      254.16      248.04     26.31 o 
   3  11   9      352.01      306.24     35.12 o 
   4  11   9       96.23       94.68     15.11 o 
   5  11   9        8.18        9.30     20.79 o 
  -3  12   9       27.91       49.04     20.36 o 
  -2  12   9        9.29       22.80     10.52 o 
  -1  12   9       22.19       36.48     12.11 o 
   0  12   9        1.25        4.37     10.26 o 
   1  12   9        4.92        5.56      9.39 o 
   2  12   9        0.00        1.39      7.77 o 
   3  12   9       86.65       87.53     13.88 o 
   4  12   9        0.71        4.48     10.04 o 
   5  12   9       60.61       75.47     24.09 o 
  -3  13   9       34.75       33.50     19.75 o 
  -2  13   9       16.39       23.88     15.05 o 
  -1  13   9      214.67      214.90     19.68 o 
   0  13   9        0.00        1.31      8.37 o 
   1  13   9        2.65        3.03      9.31 o 
   2  13   9       22.90       25.23     14.89 o 
   3  13   9       94.98       94.93     15.65 o 
   4  13   9       84.06       97.46     14.80 o 
  -2  14   9        5.23        9.48     18.06 o 
  -1  14   9       13.27       21.56     19.49 o 
   0  14   9       94.98       96.01     15.23 o 
   1  14   9       83.29       94.26     15.71 o 
   2  14   9       16.50       21.99     10.22 o 
   4  14   9        1.37        2.21      7.88 o 
  -1  15   9        2.03        2.13      6.47 o 
   0  15   9       20.75       22.61     11.75 o 
   1  15   9        0.31        1.47      8.78 o 
   2  15   9       60.22       69.85     14.27 o 
   3  15   9       78.58       92.93     22.51 o 
  -1 -11  10       20.90       16.97      8.92 o 
   0 -11  10       17.41       19.37      8.93 o 
  -3 -10  10      112.68      115.87     25.80 o 
  -2 -10  10        3.64        5.11      6.84 o 
  -1 -10  10      117.05      123.68     14.28 o 
   0 -10  10       81.46       84.20     13.11 o 
   1 -10  10        0.37        0.12      5.63 o 
  -4  -9  10       25.56       29.48     15.60 o 
  -3  -9  10        6.59        6.26      9.93 o 
  -2  -9  10        3.71       11.92      9.16 o 
  -1  -9  10       28.38       25.29      9.41 o 
   0  -9  10      193.57      193.04     16.20 o 
   1  -9  10        3.30        4.64      6.32 o 
   2  -9  10        1.52        6.25      6.04 o 
  -4  -8  10        0.05        5.21     11.49 o 
  -3  -8  10        0.19        3.78      8.67 o 
  -2  -8  10       41.36       40.92     12.75 o 
  -1  -8  10       13.66       18.09     10.03 o 
   0  -8  10       31.88       26.60     10.53 o 
   1  -8  10        1.59        2.80      6.64 o 
   2  -8  10       24.91       18.88      6.75 o 
   3  -8  10        1.94        4.57     18.46 o 
  -5  -7  10       12.48       10.14     10.49 o 
  -4  -7  10       43.81       42.70     14.52 o 
  -3  -7  10       10.13       14.07     12.62 o 
  -2  -7  10       10.34       14.60      9.79 o 
  -1  -7  10       72.60       61.36     12.44 o 
   0  -7  10       17.18       20.68     10.97 o 
   1  -7  10       22.28       24.57      8.42 o 
   2  -7  10       36.43       31.78     12.51 o 
   3  -7  10        1.35        0.37     11.62 o 
   4  -7  10        5.50        5.88     10.28 o 
  -5  -6  10        4.19        4.57     11.48 o 
  -4  -6  10       39.47       44.33     23.25 o 
  -3  -6  10      302.72      272.20     37.23 o 
  -2  -6  10       40.51       43.74     15.55 o 
  -1  -6  10      473.11      484.03     38.54 o 
   0  -6  10        2.82        2.42      7.66 o 
   1  -6  10       10.66        8.01      6.77 o 
   2  -6  10       26.85       20.23      9.14 o 
   3  -6  10      103.03       89.80     14.90 o 
   4  -6  10       34.53       40.25     20.33 o 
  -5  -5  10       61.26       62.05     16.63 o 
  -4  -5  10      120.19      140.09     19.63 o 
  -3  -5  10      165.51      161.81     27.73 o 
  -2  -5  10       24.92       28.68     15.71 o 
  -1  -5  10       72.90       70.50     15.26 o 
   0  -5  10       36.17       23.69      9.82 o 
   1  -5  10        1.87        4.48      6.98 o 
   2  -5  10       61.86       55.49      8.60 o 
   3  -5  10      172.46      151.33     15.14 o 
   4  -5  10      105.58      110.92     26.27 o 
   5  -5  10       65.65       89.82     30.26 o 
  -6  -4  10       22.69       18.85     12.52 o 
  -5  -4  10       60.41       67.54     14.40 o 
  -4  -4  10       60.07       52.68     14.20 o 
  -3  -4  10        0.05       -1.38     10.97 o 
  -2  -4  10      120.95      127.10     21.50 o 
  -1  -4  10        0.01        1.78     10.19 o 
   0  -4  10       75.43       85.09     11.73 o 
   1  -4  10       21.11       20.95      8.78 o 
   2  -4  10       41.39       34.16      8.01 o 
   3  -4  10      108.25       89.32      8.54 o 
   4  -4  10        7.47        5.85     12.22 o 
   5  -4  10       14.34       17.28     15.39 o 
  -6  -3  10      130.46      146.49     26.41 o 
  -5  -3  10        2.80        3.64      8.30 o 
  -4  -3  10      591.79      538.38     43.26 o 
  -3  -3  10        1.37        5.36     10.32 o 
  -2  -3  10      218.10      225.98     24.48 o 
  -1  -3  10      197.21      212.55     22.60 o 
   0  -3  10      127.62      130.81     13.77 o 
   1  -3  10      236.53      215.92     14.96 o 
   2  -3  10        0.61        0.69      4.61 o 
   3  -3  10       62.82       59.58     13.25 o 
   4  -3  10        0.53        0.66     10.28 o 
   5  -3  10        2.64        9.73     15.64 o 
  -6  -2  10        0.24        5.59     25.18 o 
  -5  -2  10        2.91       11.16     10.05 o 
  -4  -2  10      172.54      169.59     22.92 o 
  -3  -2  10     1241.84     1340.48     97.14 o 
  -2  -2  10      156.81      168.84     20.64 o 
  -1  -2  10       58.75       70.88     15.43 o 
   0  -2  10       11.95       16.40     10.38 o 
   1  -2  10        1.37        1.74      2.77 o 
   2  -2  10      380.96      383.82     18.60 o 
   3  -2  10      777.83      796.67     42.44 o 
   4  -2  10      228.63      209.29     20.06 o 
   5  -2  10       10.63        4.39     15.71 o 
   6  -2  10        6.04        6.95     11.54 o 
  -6  -1  10       28.76       41.45     10.30 o 
  -5  -1  10      178.67      179.48     23.11 o 
  -4  -1  10        5.84        3.81      8.86 o 
  -3  -1  10      353.90      387.19     28.69 o 
  -2  -1  10        0.57        2.35      9.98 o 
  -1  -1  10      108.76      149.11     18.04 o 
   0  -1  10       28.26       41.74      8.61 o 
   1  -1  10      184.45       84.54     66.37 o 
   2  -1  10       27.41       32.43      6.87 o 
   3  -1  10      403.06      405.12     27.20 o 
   4  -1  10       34.59       29.72     11.63 o 
   5  -1  10       29.18       33.36     17.08 o 
   6  -1  10       67.99      113.19     35.48 o 
  -6   0  10       23.85       14.67     24.31 o 
  -5   0  10      120.39       99.95     16.01 o 
  -4   0  10        1.59        2.25      9.50 o 
  -3   0  10       12.15       14.29     13.97 o 
  -2   0  10      338.77      340.20     24.57 o 
  -1   0  10      269.23      303.37     19.55 o 
   0   0  10      258.24      235.22     32.14 o 
   1   0  10      190.16      188.73     17.84 o 
   2   0  10     1002.06      982.57     50.65 o 
   3   0  10        0.63        2.52      9.49 o 
   4   0  10       93.33       79.79     15.43 o 
   5   0  10       94.46       82.74     23.86 o 
   6   0  10       61.21       76.59     27.19 o 
  -6   1  10       13.42       16.40     26.23 o 
  -5   1  10        0.04        1.77      4.80 o 
  -4   1  10        1.26        2.19      7.27 o 
  -3   1  10      201.80      203.36     19.93 o 
  -2   1  10      140.10      109.35     18.94 o 
  -1   1  10      730.90      769.99     42.32 o 
   0   1  10      110.80       90.60     14.28 o 
   1   1  10       88.09       90.66      8.58 o 
   2   1  10      159.30      165.91     17.97 o 
   3   1  10       19.99       20.64     12.00 o 
   4   1  10       95.05       95.88     16.88 o 
   5   1  10      126.12      121.02     14.22 o 
   6   1  10       48.24       51.90     18.43 o 
  -6   2  10       55.51       39.85     17.14 o 
  -5   2  10       56.20       40.21     17.10 o 
  -4   2  10       51.37       42.37     11.15 o 
  -3   2  10        1.47        5.41     14.82 o 
  -2   2  10      442.06      704.98    416.17 o 
  -1   2  10      318.46      593.88    227.86 o 
   0   2  10        3.12        0.40      3.26 o 
   1   2  10      116.69      133.29     10.38 o 
   2   2  10      112.35      120.84     16.30 o 
   3   2  10      172.56      168.88     17.94 o 
   4   2  10       16.73       12.13     10.22 o 
   5   2  10        7.98        8.64      8.03 o 
   6   2  10        0.29        0.91      9.01 o 
  -6   3  10        3.26       12.03     12.75 o 
  -5   3  10       74.83      100.65     66.75 o 
  -4   3  10       43.95       58.43     42.55 o 
  -3   3  10       78.29      108.87     30.67 o 
  -2   3  10      547.55      714.14    233.73 o 
  -1   3  10      115.49      127.32     12.26 o 
   0   3  10      178.07      216.77     44.65 o 
   1   3  10       54.67      106.98     44.43 o 
   2   3  10      308.17      320.75     23.00 o 
   3   3  10       15.78       15.78     10.32 o 
   4   3  10      739.57      712.17     38.08 o 
   5   3  10       44.49       42.32     11.20 o 
   6   3  10        1.59        2.82     11.68 o 
  -6   4  10        0.42        0.80     10.86 o 
  -5   4  10       18.98       58.39     47.59 o 
  -4   4  10        4.39        6.00      6.90 o 
  -3   4  10       24.87       21.91      8.21 o 
  -2   4  10      569.22      629.27     90.95 o 
  -1   4  10      979.25     1242.80     55.05 o 
   0   4  10       20.33       20.71      5.37 o 
   2   4  10      103.94       94.09      8.79 o 
   3   4  10        5.11        4.99      8.77 o 
   4   4  10       10.91       10.03      7.77 o 
   5   4  10       41.70       41.99     10.45 o 
   6   4  10        9.89       14.12     13.73 o 
  -6   5  10       50.36      135.81     66.72 o 
  -5   5  10       30.93       53.10     34.25 o 
  -4   5  10      175.40      160.52     27.76 o 
  -3   5  10       56.51       43.41     10.65 o 
  -2   5  10       27.63       24.23     10.77 o 
  -1   5  10        0.17        1.27      7.96 o 
   0   5  10      121.33      147.51     12.64 o 
   1   5  10      274.52      232.34     13.94 o 
   2   5  10        0.04        0.08      2.81 o 
   3   5  10       75.66       74.84      4.48 o 
   4   5  10      186.13      163.74     14.07 o 
   5   5  10       17.97       13.13      7.48 o 
   6   5  10        6.73        4.53     10.86 o 
  -5   6  10        4.63        8.41     11.33 o 
  -4   6  10      460.98      426.75     30.94 o 
  -3   6  10     1186.59     1199.18     59.85 o 
  -2   6  10      382.04      380.12     25.65 o 
  -1   6  10       65.09       79.90     12.73 o 
   0   6  10      180.28      156.48     16.27 o 
   1   6  10      296.82      298.10     16.44 o 
   2   6  10        2.11        0.64      2.81 o 
   3   6  10       36.66       34.29      5.27 o 
   4   6  10        3.30        2.87      4.62 o 
   5   6  10      114.75      115.28     13.00 o 
   6   6  10        8.25        5.65     16.17 o 
  -5   7  10       14.65       19.29     14.82 o 
  -4   7  10       76.40      106.79     26.18 o 
  -3   7  10      553.40      609.47     61.68 o 
  -2   7  10      437.48      453.93     28.77 o 
  -1   7  10       67.89       52.85     12.09 o 
   0   7  10       14.99       14.58      9.64 o 
   1   7  10        3.71        3.98      8.72 o 
   2   7  10        3.28        3.13      5.77 o 
   3   7  10       94.46      100.79     14.45 o 
   4   7  10       20.15       21.25     22.19 o 
   5   7  10        1.19       -0.60     12.38 o 
   6   7  10        0.22        1.53     11.37 o 
  -5   8  10       41.92       68.63     22.08 o 
  -4   8  10        7.75        7.55     13.41 o 
  -3   8  10      643.71      592.53     65.68 o 
  -2   8  10        8.71        4.77      8.10 o 
  -1   8  10       83.16       83.68     15.55 o 
   0   8  10       23.87       26.14     11.47 o 
   1   8  10        5.62        8.45      9.96 o 
   2   8  10       52.16       43.63      7.68 o 
   3   8  10       53.39       51.71      7.88 o 
   4   8  10        1.36       -0.03     16.05 o 
   5   8  10        1.70        5.22     13.90 o 
   6   8  10        0.00        7.15     16.68 o 
  -5   9  10        0.03        7.38     21.98 o 
  -4   9  10       30.66       39.13     20.15 o 
  -3   9  10       10.37        8.27      6.92 o 
  -2   9  10      660.01      637.82     54.90 o 
  -1   9  10       42.63       52.78     13.35 o 
   0   9  10        2.41        0.68      9.28 o 
   1   9  10        2.73        3.79     10.34 o 
   2   9  10      546.60      549.12     23.89 o 
   3   9  10      203.68      196.17     23.07 o 
   4   9  10       60.82       62.43     23.82 o 
   5   9  10        5.94        5.14     13.96 o 
   6   9  10        2.17       -2.23     12.74 o 
  -4  10  10        9.53        8.75     16.31 o 
  -3  10  10       90.62      106.42     25.23 o 
  -2  10  10       12.54       12.00      9.17 o 
  -1  10  10       13.58       23.81     12.13 o 
   0  10  10        3.59        2.85      9.60 o 
   1  10  10        0.79        1.22      8.69 o 
   2  10  10       34.63       30.48      6.46 o 
   3  10  10      175.01      173.71     18.73 o 
   4  10  10        1.24        2.96     16.45 o 
   5  10  10       49.08       67.81     23.40 o 
  -4  11  10       25.77       30.22     15.28 o 
  -3  11  10       56.60       80.95     23.63 o 
  -2  11  10       17.87       25.77     19.72 o 
  -1  11  10       77.13       66.51     12.52 o 
   0  11  10        5.97        7.11     10.31 o 
   1  11  10       81.36       70.63     15.98 o 
   2  11  10      336.28      334.16     30.23 o 
   3  11  10      219.99      201.51     21.27 o 
   4  11  10       85.78       98.18     15.07 o 
   5  11  10        0.01        1.64     15.28 o 
  -3  12  10        4.63       13.24     18.11 o 
  -2  12  10      130.19      162.15     16.19 o 
  -1  12  10        0.72        2.14      8.68 o 
   0  12  10        9.55       13.63     10.85 o 
   1  12  10       13.77       15.35     11.98 o 
   2  12  10       90.97       95.22     16.77 o 
   3  12  10        6.64        8.26      8.64 o 
   4  12  10       16.73        9.20      8.72 o 
   5  12  10        0.01        1.70     14.75 o 
  -3  13  10        9.62        5.03     13.23 o 
  -2  13  10       33.04       62.89     23.71 o 
  -1  13  10        3.06        8.12     11.63 o 
   0  13  10       11.85       11.80      8.95 o 
   1  13  10        6.52       16.39     12.92 o 
   2  13  10        1.70       10.56     15.91 o 
   3  13  10       80.37       85.91     14.35 o 
   4  13  10       25.01       29.01     11.51 o 
  -2  14  10        4.72       15.85     20.61 o 
  -1  14  10        0.25        1.89     13.46 o 
   0  14  10       50.58       44.18     14.68 o 
   1  14  10        4.43        6.30     10.95 o 
   2  14  10        9.78       15.49      9.81 o 
   3  14  10        7.23       14.83     10.50 o 
   4  14  10       35.88       45.93     15.59 o 
  -1  15  10        0.84        2.11      7.85 o 
   0  15  10        5.25        3.69      9.72 o 
   1  15  10      279.65      329.45     25.80 o 
   2  15  10       43.46       49.71     13.18 o 
   3  15  10       67.05       74.55     19.09 o 
  -2 -10  11       23.39       21.83     10.83 o 
  -1 -10  11      116.23       98.87     18.27 o 
   0 -10  11       17.79       14.74      9.12 o 
  -3  -9  11        4.68        3.88      7.56 o 
  -2  -9  11       36.98       56.94     12.97 o 
  -1  -9  11        0.97        2.14      7.13 o 
   0  -9  11       21.56       17.91      9.34 o 
   1  -9  11       74.91       71.79     13.74 o 
   2  -9  11       15.68       23.77     18.25 o 
  -3  -8  11       39.14       54.89     11.89 o 
  -2  -8  11        1.05        1.69      8.46 o 
  -1  -8  11       81.38       81.92     13.02 o 
   0  -8  11       13.26        5.31      7.41 o 
   1  -8  11      144.51      116.95     15.58 o 
   2  -8  11        8.71       13.21      9.38 o 
   3  -8  11        1.68        5.91     12.60 o 
  -4  -7  11        6.20        8.86     10.25 o 
  -3  -7  11        0.02       -0.15      9.87 o 
  -2  -7  11        6.65        9.25      9.41 o 
  -1  -7  11       13.09       17.79     10.26 o 
   0  -7  11       14.01       20.41     11.26 o 
   1  -7  11       29.04       35.09      9.69 o 
   2  -7  11       27.20       25.81      7.51 o 
   3  -7  11        1.43        6.05     12.23 o 
  -5  -6  11        0.15        0.59      9.73 o 
  -4  -6  11       59.97       60.60     24.26 o 
  -3  -6  11        2.30        1.89      9.99 o 
  -2  -6  11      144.19      148.35     22.47 o 
  -1  -6  11      130.66      153.89     18.13 o 
   0  -6  11      126.81      104.36     14.00 o 
   1  -6  11       51.44       36.16      8.61 o 
   2  -6  11        0.23        1.90      4.00 o 
   3  -6  11        1.68        1.86      5.54 o 
   4  -6  11        1.86        8.72     12.88 o 
  -5  -5  11      113.67      130.36     18.66 o 
  -4  -5  11      156.34      149.98     20.66 o 
  -3  -5  11       13.22       14.73     13.21 o 
  -2  -5  11       84.26       89.45     20.83 o 
  -1  -5  11       46.32       34.85     12.17 o 
   0  -5  11       29.00       24.96     10.29 o 
   1  -5  11        0.88        1.42      5.93 o 
   2  -5  11      141.94      121.85     11.53 o 
   3  -5  11        0.00        3.71      7.19 o 
   4  -5  11       58.11       77.00     22.87 o 
  -5  -4  11       18.66       13.44     11.14 o 
  -4  -4  11       68.54       61.01     15.01 o 
  -3  -4  11       75.51       89.63     19.31 o 
  -2  -4  11       24.09       31.61     14.43 o 
  -1  -4  11      287.71      279.65     24.25 o 
   0  -4  11      176.23      147.58     16.45 o 
   1  -4  11      215.63      196.54     13.98 o 
   2  -4  11       17.18       16.93      7.37 o 
   3  -4  11      172.71      161.71     16.49 o 
   4  -4  11       54.76       42.19     18.58 o 
   5  -4  11       14.00       20.55     16.16 o 
  -6  -3  11        1.37        1.26      7.51 o 
  -5  -3  11       23.64       13.28     11.16 o 
  -4  -3  11       93.63       81.48     16.65 o 
  -3  -3  11       11.26       12.46     13.11 o 
  -2  -3  11      320.44      359.97     30.48 o 
  -1  -3  11       13.60        9.53     10.82 o 
   0  -3  11       47.71       47.74     10.71 o 
   1  -3  11      345.73      324.52     18.67 o 
   2  -3  11      690.50      681.21     34.00 o 
   3  -3  11       35.39       30.61     10.57 o 
   4  -3  11       60.81       55.80     11.84 o 
  -6  -2  11       31.08       51.70     27.76 o 
  -5  -2  11        5.74        4.35      8.45 o 
  -4  -2  11      162.83      154.61     21.96 o 
  -2  -2  11       79.18       85.57     19.86 o 
  -1  -2  11        0.31        4.19     12.90 o 
   0  -2  11       14.65       17.25     10.12 o 
   1  -2  11        5.67        4.94      6.38 o 
   2  -2  11      134.34      115.12     11.83 o 
   3  -2  11       51.60       52.98     13.12 o 
   4  -2  11       85.22       64.01     11.69 o 
   5  -2  11        0.00       -1.40     11.45 o 
  -6  -1  11       54.44       63.33     12.87 o 
  -5  -1  11       18.20       12.85      9.94 o 
  -4  -1  11       63.66       59.96     20.40 o 
  -3  -1  11        0.72        2.40     10.62 o 
  -2  -1  11      155.39      174.54     20.36 o 
  -1  -1  11      186.58      229.18     22.11 o 
   0  -1  11      245.70      251.82     22.99 o 
   1  -1  11      168.65       52.42     69.08 o 
   2  -1  11      376.13      346.07     18.67 o 
   3  -1  11       24.54       26.28     12.00 o 
   4  -1  11       34.75       31.00     10.45 o 
   5  -1  11      109.69      111.58     25.23 o 
  -6   0  11       11.12        3.07     11.82 o 
  -5   0  11       43.19       33.14     13.73 o 
  -4   0  11      561.70      552.84     43.59 o 
  -3   0  11       94.15       82.09     16.11 o 
  -2   0  11      186.64      210.89     20.94 o 
  -1   0  11      138.49      129.17     16.83 o 
   0   0  11      187.95      185.74     18.63 o 
   1   0  11      923.82      906.67     36.62 o 
   2   0  11     1533.00     1700.31    287.32 o 
   3   0  11       47.06       43.51     22.24 o 
   4   0  11       35.28       42.61     12.58 o 
   5   0  11        6.16        2.86      9.38 o 
   6   0  11       43.63       57.42     24.00 o 
  -6   1  11        1.91        4.56     10.10 o 
  -5   1  11       60.93       79.25     15.98 o 
  -4   1  11       14.10       21.02     10.01 o 
  -3   1  11      429.17      413.54     31.07 o 
  -2   1  11       30.38       20.15     36.60 o 
  -1   1  11      855.03      929.98     54.23 o 
   0   1  11      435.08      450.97     60.88 o 
   1   1  11      245.99      267.35     15.84 o 
   2   1  11      254.04      238.99     33.68 o 
   3   1  11       27.79       22.70     10.69 o 
   4   1  11       12.15       17.94     10.63 o 
   5   1  11        2.43        0.29      7.11 o 
   6   1  11       16.32       27.39     17.95 o 
  -6   2  11       37.73       53.69     71.02 o 
  -5   2  11        8.12        2.41     14.44 o 
  -4   2  11        0.34        3.17      7.54 o 
  -3   2  11        3.09        2.80      9.52 o 
  -2   2  11       27.58       22.10      9.91 o 
  -1   2  11       19.79        8.03      6.80 o 
   0   2  11      262.70      276.16     12.55 o 
   1   2  11      158.38      190.06     15.47 o 
   2   2  11        0.00        0.63      9.80 o 
   3   2  11      122.88      111.33     20.27 o 
   4   2  11       37.59       37.23     12.53 o 
   5   2  11       15.52       12.55      9.40 o 
   6   2  11       12.78       23.49     17.91 o 
  -5   3  11       21.03       23.55      7.94 o 
  -4   3  11      219.32      225.37    198.17 o 
  -3   3  11      182.41      247.52    144.70 o 
  -2   3  11      112.36      131.23     38.59 o 
  -1   3  11       14.33       34.25     16.56 o 
   0   3  11       53.88       72.63     30.91 o 
   1   3  11       38.94       34.02      7.94 o 
   2   3  11       30.99       29.94     12.22 o 
   3   3  11      671.95      680.98     38.77 o 
   4   3  11        1.25        2.31      8.22 o 
   5   3  11      106.45       96.28     13.58 o 
   6   3  11        4.31        7.27     13.70 o 
  -6   4  11        0.48        1.21     10.67 o 
  -5   4  11        4.30       28.36     55.17 o 
  -4   4  11       39.29       48.65     22.32 o 
  -3   4  11      217.00      232.57     90.32 o 
  -2   4  11        1.41        2.62      7.91 o 
  -1   4  11       60.20       51.42      9.67 o 
   0   4  11       36.01       32.84      8.82 o 
   1   4  11       13.96       13.60     23.39 o 
   2   4  11        0.12        1.03      1.44 o 
   3   4  11      461.56      491.03     30.92 o 
   4   4  11       22.37       16.28      9.04 o 
   5   4  11      113.15      104.84     14.24 o 
   6   4  11      215.05      216.80     28.64 o 
  -5   5  11        0.01       -0.54     24.17 o 
  -4   5  11        0.62        5.34     11.69 o 
  -3   5  11      430.90      412.49     27.16 o 
  -2   5  11      252.66      294.26     31.73 o 
  -1   5  11       22.53       20.83     10.50 o 
   0   5  11        0.05        2.97      6.73 o 
   1   5  11       15.53       22.78      6.48 o 
   2   5  11      183.42      173.23     10.11 o 
   3   5  11        3.29        6.83      7.86 o 
   4   5  11      202.44      174.09     21.12 o 
   5   5  11      132.96      113.71     14.00 o 
   6   5  11       10.99        7.90      9.11 o 
  -5   6  11       30.10       35.69     25.49 o 
  -4   6  11       86.58       74.17     10.39 o 
  -3   6  11       19.30       19.84      8.83 o 
  -2   6  11       76.23       60.56     14.32 o 
  -1   6  11       99.17       88.30     13.92 o 
   0   6  11        5.81        4.63      5.27 o 
   1   6  11       34.33       29.39      5.95 o 
   2   6  11      457.51      485.06     21.95 o 
   3   6  11       80.60       81.38      8.90 o 
   4   6  11      107.21       96.28     13.73 o 
   5   6  11        9.38        6.62      7.04 o 
   6   6  11        2.15        5.63     12.37 o 
  -5   7  11        9.40       17.23     18.51 o 
  -4   7  11       18.95       26.16     20.61 o 
  -3   7  11       43.28       36.92      9.70 o 
  -2   7  11       21.83       18.14     10.61 o 
  -1   7  11      193.25      169.49     17.63 o 
   0   7  11      236.04      212.24     18.33 o 
   1   7  11       39.95       54.87     12.79 o 
   2   7  11      512.34      538.34     30.75 o 
   3   7  11       81.92       71.93      7.12 o 
   4   7  11      164.20      153.08     17.06 o 
   5   7  11        7.55       11.75     12.77 o 
   6   7  11       74.12       82.54     20.84 o 
  -5   8  11      111.37       76.22     20.43 o 
  -4   8  11        5.65        7.69     14.73 o 
  -3   8  11       36.06       39.51     11.50 o 
  -2   8  11      184.63      195.52     22.83 o 
  -1   8  11      337.27      293.90     22.63 o 
   0   8  11      240.41      240.35     21.34 o 
   1   8  11      193.21      177.72     17.98 o 
   2   8  11      532.73      539.54     23.84 o 
   3   8  11        0.59        5.94     18.57 o 
   4   8  11       56.82       56.63     26.44 o 
   5   8  11       14.67       17.22     20.61 o 
   6   8  11       14.93       14.03     15.32 o 
  -4   9  11       94.65      109.75     26.23 o 
  -3   9  11       19.74       18.10      8.20 o 
  -2   9  11        5.59        7.37      9.46 o 
  -1   9  11      708.85      678.38     75.85 o 
   0   9  11      266.78      250.63     22.77 o 
   1   9  11      358.46      343.65     25.39 o 
   2   9  11        9.13        8.74      5.31 o 
   3   9  11      820.21      922.24     44.55 o 
   4   9  11      159.70      141.18     29.17 o 
   5   9  11       35.73       37.08     22.99 o 
   6   9  11        0.50        1.09     12.48 o 
  -4  10  11       73.59       86.98     23.63 o 
  -3  10  11        0.61        1.58     13.84 o 
  -2  10  11      397.31      359.49     29.33 o 
  -1  10  11       48.91       65.38     14.65 o 
   0  10  11       60.54       61.42     14.85 o 
   1  10  11      135.14      125.33     18.39 o 
   2  10  11        0.10        0.34      2.93 o 
   3  10  11      559.77      565.34     38.82 o 
   4  10  11       72.66       81.47     26.23 o 
   5  10  11        0.01       -1.78     15.99 o 
  -4  11  11      242.26      278.16     69.04 o 
  -3  11  11      337.72      337.74     38.18 o 
  -2  11  11        0.22        0.98      6.85 o 
  -1  11  11        1.65        3.57     10.98 o 
   0  11  11        0.93        5.38     10.65 o 
   1  11  11      101.94       92.55     15.81 o 
   2  11  11        1.75        4.71      7.53 o 
   3  11  11       43.66       37.34     10.03 o 
   4  11  11       39.06       29.39     16.63 o 
   5  11  11       30.09       34.88     23.72 o 
  -3  12  11      186.06      217.42     33.02 o 
  -2  12  11      188.44      175.53     16.79 o 
  -1  12  11        9.07        8.52     10.27 o 
   0  12  11      177.92      176.74     18.52 o 
   1  12  11        0.41        1.89      8.48 o 
   2  12  11       23.36       17.56      9.67 o 
   3  12  11        0.91        3.96      7.95 o 
   4  12  11        6.97       13.77     20.76 o 
   5  12  11        9.09        6.81     17.69 o 
  -2  13  11      245.49      353.58     41.54 o 
  -1  13  11        9.13       19.60     11.73 o 
   0  13  11       51.59       35.13     12.57 o 
   1  13  11       23.59       24.59     13.15 o 
   2  13  11      222.43      248.37     27.35 o 
   3  13  11        0.00        1.39      7.81 o 
   4  13  11       21.85       24.31     15.85 o 
  -2  14  11       75.64       92.73     34.77 o 
  -1  14  11        7.27        8.61     13.67 o 
   0  14  11        0.15        2.06      8.15 o 
   1  14  11      107.01      114.04     17.84 o 
   2  14  11       27.49       35.50     12.01 o 
   3  14  11       23.27       26.37     13.22 o 
   0  15  11       15.39       15.11     10.44 o 
   1  15  11       11.76       12.40     11.90 o 
   2  15  11        3.88        7.80      8.72 o 
  -2  -9  12        4.90        4.76      7.84 o 
  -1  -9  12       16.65       23.75      9.98 o 
   0  -9  12       79.78       72.36     13.22 o 
   1  -9  12        0.00        2.91      6.00 o 
  -3  -8  12        2.34        4.44      9.10 o 
  -2  -8  12       11.00       14.70      9.39 o 
  -1  -8  12        0.02        0.26      7.92 o 
   0  -8  12        1.31        2.38      7.23 o 
   1  -8  12      310.44      287.08     25.68 o 
   2  -8  12       58.29       59.06     16.79 o 
  -4  -7  12      340.36      384.03     31.41 o 
  -3  -7  12       86.98       97.06     19.56 o 
  -2  -7  12        2.05        5.01      8.33 o 
  -1  -7  12        0.04        2.89      8.55 o 
   0  -7  12        9.31        8.78     10.49 o 
   1  -7  12       17.31       15.95      8.81 o 
   2  -7  12       10.56       10.77      9.49 o 
   3  -7  12       40.69       36.28     20.50 o 
  -4  -6  12       71.79       76.47     27.27 o 
  -3  -6  12       59.40       70.39     16.98 o 
  -2  -6  12        1.03        3.24     11.71 o 
  -1  -6  12       17.58       21.39     12.29 o 
   0  -6  12        3.03        5.91      8.60 o 
   1  -6  12       18.03       17.07     12.46 o 
   2  -6  12        0.61        2.34      8.39 o 
   3  -6  12        7.14        3.51     12.43 o 
  -5  -5  12       10.46       10.17     17.20 o 
  -4  -5  12      141.73      133.32     30.86 o 
  -3  -5  12       18.20       22.28     15.87 o 
  -2  -5  12        0.42        2.05     10.43 o 
  -1  -5  12       87.37       87.40     16.29 o 
   0  -5  12       12.25       13.44      9.57 o 
   1  -5  12        6.04       12.30      8.62 o 
   2  -5  12       14.48       15.90      9.54 o 
   3  -5  12       42.58       29.39      9.61 o 
   4  -5  12       15.59        9.53     19.95 o 
  -5  -4  12       58.57       63.13     15.53 o 
  -4  -4  12        3.97        3.65     11.82 o 
  -3  -4  12      273.56      342.77     34.99 o 
  -2  -4  12       12.27        7.11     11.93 o 
  -1  -4  12        4.40        5.91     11.53 o 
   0  -4  12       11.46       14.16      7.75 o 
   1  -4  12      126.68      116.85     13.14 o 
   2  -4  12        0.26        2.64      5.05 o 
   3  -4  12       34.13       34.92     11.01 o 
   4  -4  12       62.55       63.82     21.16 o 
  -5  -3  12      106.25       92.46     16.38 o 
  -4  -3  12       19.80       15.96     14.89 o 
  -3  -3  12      320.81      340.74     33.19 o 
  -2  -3  12        1.02        3.78     10.15 o 
  -1  -3  12        1.12        0.94      9.24 o 
   0  -3  12      122.05       94.58     12.74 o 
   1  -3  12        3.16        3.06      6.51 o 
   2  -3  12       61.32       53.95     14.65 o 
   3  -3  12       56.54       66.40     13.22 o 
   4  -3  12       28.08       27.61     17.42 o 
  -5  -2  12       69.94       72.48     18.71 o 
  -4  -2  12      114.16      121.21     19.64 o 
  -3  -2  12      401.86      435.36     57.30 o 
  -2  -2  12      436.31      413.55     31.44 o 
  -1  -2  12       32.37       37.42     14.98 o 
   0  -2  12       21.56       25.46     11.58 o 
   1  -2  12       74.68       65.34     10.64 o 
   2  -2  12       40.48       38.47     13.23 o 
   3  -2  12       35.38       29.09     12.13 o 
   4  -2  12       56.55       50.93     12.31 o 
   5  -2  12       27.88       31.97     18.22 o 
  -6  -1  12       56.36       61.70     22.44 o 
  -5  -1  12        0.66        3.07      7.18 o 
  -4  -1  12       31.16       38.51     12.75 o 
  -3  -1  12      758.99      757.20     66.53 o 
  -2  -1  12     1195.22     1278.42     63.48 o 
  -1  -1  12       13.06        9.60     12.62 o 
   0  -1  12       44.01       55.95     13.49 o 
   1  -1  12       12.57       11.25      7.49 o 
   2  -1  12      669.72      669.42     40.43 o 
   3  -1  12      165.46      171.39     21.05 o 
   4  -1  12       19.79       25.24     10.98 o 
   5  -1  12        0.82        4.42     12.43 o 
  -6   0  12       10.57       14.67     26.84 o 
  -5   0  12      158.54      124.73     24.47 o 
  -4   0  12       95.68       97.89     18.10 o 
  -3   0  12       35.86       34.02     21.09 o 
  -2   0  12      483.11      492.70     35.50 o 
  -1   0  12        0.01        3.26      9.58 o 
   0   0  12       46.31       45.25     12.72 o 
   1   0  12     1082.97     1123.63     42.89 o 
   2   0  12      146.66      159.50     27.18 o 
   3   0  12       83.46      129.63     32.66 o 
   4   0  12       45.18       61.42     15.61 o 
   5   0  12        6.13        3.78     16.99 o 
  -6   1  12        0.81       -1.09     12.57 o 
  -5   1  12       29.86       20.20     11.18 o 
  -4   1  12        2.36        3.14      7.76 o 
  -3   1  12        5.51        8.42     11.86 o 
  -2   1  12      106.74       89.63     39.91 o 
  -1   1  12       65.18       67.61     17.91 o 
   0   1  12       69.46      101.44     15.00 o 
   1   1  12       37.50       28.42      7.23 o 
   2   1  12      949.64      918.92     71.43 o 
   3   1  12      370.65      359.25     28.88 o 
   4   1  12      579.52      579.94     33.67 o 
   5   1  12       10.78        9.20      8.47 o 
   6   1  12       33.12       35.40     18.80 o 
  -6   2  12       10.50        9.62     10.57 o 
  -5   2  12       23.62       16.63     27.24 o 
  -4   2  12      371.30      356.82     30.72 o 
  -3   2  12      210.78      199.73     25.76 o 
  -2   2  12       93.79       83.80     14.67 o 
  -1   2  12      293.01      278.16     27.05 o 
   0   2  12       59.47       51.85     16.76 o 
   1   2  12      242.83      245.52     16.60 o 
   2   2  12       17.48       25.05     15.34 o 
   3   2  12        2.81        3.86     11.53 o 
   4   2  12       73.84       82.87     16.16 o 
   5   2  12       16.52       10.51      9.46 o 
   6   2  12        7.52        8.64     11.83 o 
  -6   3  12       53.38       50.38     24.46 o 
  -5   3  12        5.58        8.35      6.38 o 
  -4   3  12      122.85       90.90     12.88 o 
  -3   3  12      218.09      277.92    188.22 o 
  -2   3  12      688.77      704.95     57.67 o 
  -1   3  12        5.33        5.00     18.87 o 
   0   3  12       10.43       10.04      8.37 o 
   1   3  12        0.53        2.71      5.96 o 
   2   3  12       14.95       12.52     11.89 o 
   3   3  12       12.79        7.53     10.66 o 
   4   3  12      134.36      124.02     16.15 o 
   5   3  12       55.13       61.08     13.45 o 
   6   3  12       51.07       53.19     22.39 o 
  -5   4  12        0.79        8.01     39.98 o 
  -4   4  12        8.72        9.72     10.50 o 
  -3   4  12      203.40      268.22    101.31 o 
  -2   4  12      520.55      634.53    210.36 o 
  -1   4  12       35.10       16.10      8.01 o 
   0   4  12       30.70       54.74     16.98 o 
   1   4  12        0.73        1.80     10.79 o 
   2   4  12      263.52      244.62     21.28 o 
   3   4  12      367.09      366.94     26.22 o 
   4   4  12       15.79       17.05     10.59 o 
   5   4  12       50.27       55.12     12.44 o 
   6   4  12       15.24       14.26      7.96 o 
  -5   5  12       20.52       88.42     60.66 o 
  -4   5  12       70.57      144.08     41.99 o 
  -3   5  12      118.75      109.34     15.81 o 
  -2   5  12      160.18      202.99     39.54 o 
  -1   5  12        2.16        2.61      8.36 o 
   0   5  12        7.98       16.80     12.54 o 
   1   5  12      318.84      271.51     17.93 o 
   2   5  12      170.62      218.50     50.99 o 
   3   5  12      175.29      180.30     17.22 o 
   4   5  12       34.67       41.69     10.25 o 
   5   5  12       31.28       40.96     19.32 o 
   6   5  12        0.31        0.37     10.47 o 
  -5   6  12        1.71        7.90     25.73 o 
  -4   6  12       53.75       39.47      8.94 o 
  -3   6  12      250.57      228.43     23.30 o 
  -2   6  12      114.74      144.10     16.79 o 
  -1   6  12      190.57      179.84     18.95 o 
   0   6  12       91.57       87.70     12.79 o 
   1   6  12       59.73       61.05     24.26 o 
   2   6  12      203.74      207.67     13.03 o 
   3   6  12      141.23      150.55     14.87 o 
   4   6  12      261.17      292.55     25.26 o 
   5   6  12        1.21        3.98      6.70 o 
   6   6  12        0.28        4.39     17.72 o 
  -5   7  12       80.56       82.53     19.83 o 
  -4   7  12       42.14       42.60     18.74 o 
  -3   7  12        5.02        7.48      9.08 o 
  -2   7  12      739.21      789.94     41.80 o 
  -1   7  12       84.13       82.53     15.89 o 
   0   7  12      219.84      201.27     18.87 o 
   1   7  12       71.26       75.07     13.67 o 
   2   7  12       42.42       33.46     10.01 o 
   3   7  12      143.97      139.28     17.30 o 
   4   7  12       33.39       34.11      8.73 o 
   5   7  12       13.76       14.04     12.98 o 
   6   7  12       20.70       22.44     14.38 o 
  -5   8  12       55.42       65.69     24.00 o 
  -4   8  12        4.80        0.52     14.23 o 
  -3   8  12        0.00        1.31      7.03 o 
  -2   8  12       76.60       67.99     12.65 o 
  -1   8  12      368.42      323.67     23.83 o 
   0   8  12      201.07      178.31     16.75 o 
   1   8  12        8.35        6.19     10.54 o 
   2   8  12      101.06       84.61     11.58 o 
   3   8  12        0.02        3.07      5.82 o 
   4   8  12       47.26       45.05     19.96 o 
   5   8  12        1.95        4.80     15.94 o 
  -4   9  12       19.33       24.31     17.82 o 
  -3   9  12        0.12        3.57      7.00 o 
  -2   9  12      129.61      112.94     16.59 o 
  -1   9  12       86.17       70.95     15.69 o 
   0   9  12        0.22        0.93      8.35 o 
   1   9  12      133.09      110.70     13.70 o 
   2   9  12      106.30       99.67     14.54 o 
   3   9  12       37.74       43.26     22.83 o 
   4   9  12        3.53        5.00     17.40 o 
   5   9  12       11.09        7.96     15.79 o 
  -4  10  12        8.89        3.97     12.91 o 
  -3  10  12       44.57       59.20     20.62 o 
  -2  10  12        6.05       11.01     10.48 o 
  -1  10  12        1.26        0.64      9.16 o 
   0  10  12       75.19       65.11     13.58 o 
   1  10  12       28.50       16.94     11.11 o 
   2  10  12        2.81        6.06      4.80 o 
   3  10  12       99.25      122.40     26.67 o 
   4  10  12      206.07      211.10     32.86 o 
   5  10  12       82.82       87.73     26.29 o 
  -3  11  12       47.28       39.45     20.89 o 
  -2  11  12      106.43      118.56     25.26 o 
  -1  11  12        1.63        2.46      9.09 o 
   0  11  12        0.69        2.93      8.77 o 
   1  11  12      111.66      113.28     15.68 o 
   2  11  12      346.58      354.16     21.74 o 
   3  11  12       10.91       10.65      7.39 o 
   4  11  12       17.64       15.36     21.74 o 
   5  11  12       98.77      126.88     41.71 o 
  -3  12  12        0.99        2.26     13.60 o 
  -2  12  12       14.43        9.22      8.64 o 
  -1  12  12       21.21       18.28     12.70 o 
   0  12  12       19.28       26.85     12.39 o 
   1  12  12       18.85       17.30     10.06 o 
   2  12  12        0.62       -0.23      6.85 o 
   3  12  12      155.99      161.48     16.63 o 
   4  12  12       47.44       53.36     24.28 o 
  -2  13  12       12.38       20.78     15.87 o 
  -1  13  12       34.64       26.00     13.82 o 
   0  13  12        4.20       14.43     10.76 o 
   1  13  12      103.02      113.41     17.57 o 
   2  13  12        0.06        3.68      7.81 o 
   3  13  12       41.34       38.34     11.65 o 
   4  13  12       36.39       40.10     24.02 o 
  -1  14  12       32.54       27.75     18.32 o 
   0  14  12        5.03        3.89      8.06 o 
   1  14  12       16.63       21.65     11.47 o 
   2  14  12       14.94       20.68     11.25 o 
   3  14  12        0.19        1.87      9.71 o 
   0  15  12       26.44       28.23     12.50 o 
   1  15  12       27.51       35.22     13.31 o 
   2  15  12        8.25       13.72     10.25 o 
  -3  -8  13       45.88       47.32     14.81 o 
  -2  -8  13       23.51       24.88     11.29 o 
  -1  -8  13        5.07       12.60      9.50 o 
   0  -8  13        0.85        5.66      9.76 o 
   1  -8  13       58.45       56.62     16.48 o 
  -3  -7  13       43.82       53.65     18.08 o 
  -2  -7  13      144.72      159.59     17.38 o 
  -1  -7  13       11.26        6.29      9.61 o 
   0  -7  13        2.92        5.09      7.97 o 
   1  -7  13       58.21       84.25     18.43 o 
   2  -7  13       39.65       44.39     13.45 o 
  -4  -6  13        4.85        4.62     11.66 o 
  -3  -6  13        1.03        7.07     14.36 o 
  -2  -6  13       32.07       31.64     11.59 o 
  -1  -6  13       14.81       16.61     12.43 o 
   0  -6  13        0.46        2.82      8.64 o 
   1  -6  13      102.17       98.39     12.43 o 
   2  -6  13       38.18       39.02     11.02 o 
   3  -6  13        4.21        3.97     11.83 o 
  -4  -5  13        0.05       -1.16      9.53 o 
  -3  -5  13        5.13       16.10     16.69 o 
  -2  -5  13       38.22       36.64     15.18 o 
  -1  -5  13       39.58       40.98     12.99 o 
   0  -5  13      228.69      224.44     18.94 o 
   1  -5  13      182.83      167.04     15.79 o 
   2  -5  13      140.33      122.73     16.17 o 
   3  -5  13        8.50        7.54      7.28 o 
  -5  -4  13       26.25       21.88     13.51 o 
  -4  -4  13       19.20       22.60     14.42 o 
  -3  -4  13       49.78       75.83     18.67 o 
  -2  -4  13       58.32       72.82     17.12 o 
  -1  -4  13       20.64       16.71     12.83 o 
   0  -4  13       17.47       21.40     10.51 o 
   1  -4  13       86.30      101.76     13.35 o 
   2  -4  13       63.21       54.03     14.70 o 
   3  -4  13        5.05        3.68      6.87 o 
   4  -4  13        0.11        5.29     18.43 o 
  -5  -3  13        8.00       17.31     12.66 o 
  -4  -3  13       60.73       60.23     18.12 o 
  -3  -3  13       14.01       13.90     12.53 o 
  -2  -3  13      317.36      348.61     32.20 o 
  -1  -3  13       10.98       18.34     12.05 o 
   0  -3  13       98.41       85.85     14.14 o 
   1  -3  13        4.19        2.69     10.58 o 
   2  -3  13        0.65        2.54      9.47 o 
   3  -3  13        9.33       10.35      8.63 o 
   4  -3  13       11.92       20.43     17.23 o 
  -5  -2  13        2.47        4.19      7.70 o 
  -4  -2  13       84.85      100.96     20.29 o 
  -3  -2  13      330.94      348.41     47.02 o 
  -2  -2  13        2.35        3.30     11.60 o 
  -1  -2  13      588.82      628.42     39.74 o 
   0  -2  13      150.98      153.36     13.87 o 
   1  -2  13      100.91       93.71     19.59 o 
   2  -2  13       75.96       55.70     12.10 o 
   3  -2  13       71.27       66.98     13.52 o 
   4  -2  13        2.93        3.74     12.80 o 
   5  -2  13       33.29       28.77     17.33 o 
  -5  -1  13       57.26       58.34     15.68 o 
  -4  -1  13      156.45      159.24     22.20 o 
  -3  -1  13       57.74       38.75     14.52 o 
  -2  -1  13       44.49       52.36     19.38 o 
  -1  -1  13      813.87      867.43     47.56 o 
   0  -1  13       17.64       26.03     11.06 o 
   1  -1  13        1.70        2.93      7.36 o 
   2  -1  13       94.19       84.46     17.37 o 
   3  -1  13       19.43       19.64     11.74 o 
   4  -1  13        6.58        3.57      8.04 o 
   5  -1  13       14.24       10.67     11.28 o 
  -5   0  13       75.15       61.14     18.23 o 
  -4   0  13        2.82        1.78      7.15 o 
  -3   0  13       90.65       92.85     20.57 o 
  -2   0  13      174.84      197.99     21.19 o 
  -1   0  13       55.27       55.10     17.23 o 
   0   0  13      271.93      305.43     24.33 o 
   1   0  13      288.99      293.67     17.77 o 
   2   0  13       19.35        7.99     10.58 o 
   3   0  13      184.85      188.68     22.90 o 
   4   0  13        0.18       -0.66      7.94 o 
   5   0  13       90.91       91.02     24.49 o 
  -5   1  13      191.40      210.57     22.24 o 
  -4   1  13      697.93      672.87     51.32 o 
  -3   1  13       84.35       80.15     20.81 o 
  -2   1  13       24.07       20.85     20.15 o 
  -1   1  13      154.23      157.31     21.91 o 
   0   1  13      604.21      671.14     52.84 o 
   1   1  13      690.88      772.97     60.39 o 
   2   1  13       16.04       17.49     34.77 o 
   3   1  13      568.09      591.01     46.05 o 
   4   1  13       36.01       32.66     12.06 o 
   5   1  13        1.72        2.72      8.88 o 
  -5   2  13        7.06       13.26      9.14 o 
  -4   2  13       16.13       17.22     12.84 o 
  -3   2  13      149.66      161.54     21.20 o 
  -2   2  13        0.02       -0.05      9.30 o 
  -1   2  13      473.94      471.14     30.68 o 
   0   2  13      270.06      303.16     24.56 o 
   1   2  13      403.23      465.39     33.72 o 
   2   2  13      206.36      195.96     23.32 o 
   3   2  13       94.84       88.28     16.50 o 
   4   2  13       34.46       27.56     11.70 o 
   5   2  13       17.01       21.21     10.22 o 
  -5   3  13        1.61        4.93      6.71 o 
  -4   3  13      111.62       95.01     14.55 o 
  -3   3  13      500.66      434.51     46.67 o 
  -2   3  13       52.57       38.11     10.94 o 
  -1   3  13      317.88      275.03     68.39 o 
   0   3  13      139.75      148.27     15.51 o 
   1   3  13       87.71      113.79     12.54 o 
   2   3  13       47.06       36.55     14.96 o 
   3   3  13       79.78       82.75     18.50 o 
   4   3  13       48.44       53.24     14.42 o 
   5   3  13        6.14        1.26      7.81 o 
  -5   4  13      175.85      148.06     25.31 o 
  -4   4  13       37.46       52.57     41.15 o 
  -3   4  13      518.70      744.08    429.02 o 
  -2   4  13      482.73      559.75    186.09 o 
  -1   4  13      239.96      378.76     51.28 o 
   0   4  13       40.09       51.79     32.55 o 
   1   4  13      160.90      166.70     40.07 o 
   2   4  13      720.27      686.98     40.35 o 
   3   4  13       94.33       76.60     15.95 o 
   4   4  13       88.91       84.09     14.40 o 
   5   4  13       11.50        4.87      6.59 o 
  -5   5  13       22.38       58.53     52.41 o 
  -4   5  13        7.41       22.90     38.04 o 
  -3   5  13        3.54        7.18     13.27 o 
  -2   5  13       41.03       51.74     12.65 o 
  -1   5  13       44.00       39.83     10.69 o 
   0   5  13       11.95        6.22      6.84 o 
   1   5  13       10.94       14.78     15.61 o 
   2   5  13      197.81      183.60      7.99 o 
   3   5  13        8.49        9.45      8.88 o 
   4   5  13       61.11       74.47     13.63 o 
   5   5  13        3.55        6.29     12.88 o 
  -5   6  13       36.80       67.94     38.26 o 
  -4   6  13        6.74        7.09      8.48 o 
  -3   6  13      202.84      162.26     22.75 o 
  -2   6  13       88.37       82.76     18.87 o 
  -1   6  13      858.86     1034.73    124.33 o 
   0   6  13        5.13        5.11      8.53 o 
   1   6  13       21.90       17.88     20.81 o 
   2   6  13       93.75       86.51      7.33 o 
   3   6  13       64.85       78.25     13.27 o 
   4   6  13       21.73       32.31     10.13 o 
   5   6  13        4.31        4.20      6.63 o 
  -5   7  13        0.38        7.43     23.71 o 
  -4   7  13       39.52       43.93     18.38 o 
  -3   7  13       58.88       49.76     11.99 o 
  -2   7  13      185.66      203.12     21.97 o 
  -1   7  13       19.36       29.11     11.88 o 
   0   7  13       12.91       23.21     10.39 o 
   1   7  13      104.54      114.68     13.06 o 
   2   7  13       43.33       42.52      6.86 o 
   3   7  13        0.14        1.91      7.28 o 
   4   7  13        0.95        0.58      4.62 o 
   5   7  13       33.63       34.21     20.07 o 
  -4   8  13        7.48       16.39     20.01 o 
  -3   8  13       93.41       90.32     14.61 o 
  -2   8  13      170.94      160.30     19.32 o 
  -1   8  13       83.17       83.95     16.64 o 
   0   8  13        5.32       10.31     10.77 o 
   1   8  13       43.06       39.03     10.76 o 
   2   8  13       11.30       18.76      8.57 o 
   3   8  13       78.94       72.84     12.04 o 
   4   8  13       19.26       18.28     26.27 o 
   5   8  13      384.89      421.36     44.72 o 
  -4   9  13       62.77       97.15     26.55 o 
  -3   9  13        0.55        3.04      7.63 o 
  -2   9  13        1.33        2.85      8.36 o 
  -1   9  13       26.89       25.81     11.92 o 
   0   9  13       89.99       71.57     15.25 o 
   1   9  13        1.42        3.87      6.85 o 
   2   9  13       67.87       65.95     10.57 o 
   3   9  13       43.23       47.05     23.88 o 
   4   9  13       11.80       13.67     23.48 o 
   5   9  13       26.87       37.66     21.90 o 
  -4  10  13       59.79       84.37     30.29 o 
  -3  10  13       29.23       39.09     21.56 o 
  -2  10  13       65.21       54.91     13.21 o 
  -1  10  13        0.02        1.71      8.37 o 
   0  10  13      367.62      380.87     32.00 o 
   1  10  13       40.79       26.46      8.92 o 
   2  10  13        8.67        7.50      6.89 o 
   3  10  13       28.06       31.49     18.40 o 
   4  10  13      246.41      246.02     35.69 o 
   5  10  13       12.95       16.22     19.57 o 
  -3  11  13       44.95       40.96     21.39 o 
  -2  11  13        0.07        0.91      9.58 o 
  -1  11  13       44.17       38.06     12.07 o 
   0  11  13      206.47      209.60     20.94 o 
   1  11  13       16.78       11.49     10.62 o 
   2  11  13       93.75       95.84     14.44 o 
   3  11  13      106.87      102.66     25.92 o 
   4  11  13        8.26        5.77     16.16 o 
  -3  12  13      272.07      289.50     73.97 o 
  -2  12  13        2.59        7.13      8.92 o 
  -1  12  13       58.94       58.21     13.27 o 
   0  12  13        0.15        3.21      9.84 o 
   1  12  13        4.04        4.42      7.86 o 
   2  12  13       43.94       48.74     10.71 o 
   3  12  13      185.17      208.78     34.64 o 
   4  12  13       34.67       48.00     23.29 o 
  -2  13  13      151.03      163.85     46.31 o 
  -1  13  13       47.50       51.15     14.22 o 
   0  13  13        0.03        2.99      8.20 o 
   1  13  13       14.49        9.24      9.85 o 
   2  13  13       17.05       19.04     12.69 o 
   3  13  13       73.03       72.11     25.40 o 
  -1  14  13        2.24        4.51     13.00 o 
   0  14  13       14.52       12.06     11.38 o 
   1  14  13       10.64        8.61      9.75 o 
   2  14  13       20.64       17.24      9.36 o 
   3  14  13        0.98        4.39     16.17 o 
  -1  -8  14        8.70        6.34     11.62 o 
   0  -8  14        0.42        1.43      7.65 o 
  -3  -7  14       19.20       27.84     14.54 o 
  -2  -7  14       89.21       92.64     14.38 o 
  -1  -7  14        1.12        4.72     10.20 o 
   0  -7  14       12.96        9.99     11.73 o 
   1  -7  14       75.43       94.75     24.55 o 
  -3  -6  14        0.66        5.86     12.09 o 
  -2  -6  14        0.41        1.35      8.95 o 
  -1  -6  14       17.36       19.17     11.94 o 
   0  -6  14        0.00        0.60      7.26 o 
   1  -6  14       15.48       26.79     13.78 o 
   2  -6  14       79.00       88.06     15.81 o 
  -4  -5  14       13.87       10.34     14.15 o 
  -3  -5  14       11.94       25.97     15.80 o 
  -2  -5  14       38.32       38.15     14.01 o 
  -1  -5  14       59.26       67.59     13.49 o 
   0  -5  14       27.26       19.39     15.40 o 
   1  -5  14        3.83        4.75     10.96 o 
   2  -5  14       13.76       14.42      8.58 o 
   3  -5  14       50.64       39.89     12.87 o 
  -4  -4  14       15.18       15.76     12.85 o 
  -3  -4  14       17.20       32.49     17.88 o 
  -2  -4  14       17.14       17.89     11.17 o 
  -1  -4  14       76.31       90.21     14.88 o 
   0  -4  14      323.56      345.62     30.50 o 
   1  -4  14       10.49       11.24     14.08 o 
   2  -4  14        4.20        7.95     10.72 o 
   3  -4  14        0.06        0.13      6.76 o 
  -4  -3  14        3.27        5.38     11.08 o 
  -3  -3  14       48.59       55.72     17.32 o 
  -2  -3  14       81.73       97.11     17.36 o 
  -1  -3  14      214.93      217.60     23.39 o 
   0  -3  14       18.13       20.57     10.45 o 
   1  -3  14        2.46        7.91      9.72 o 
   2  -3  14       11.82       11.50     11.82 o 
   3  -3  14        4.27        3.87      8.12 o 
   4  -3  14       25.43       14.01     15.35 o 
  -5  -2  14       53.91       56.49     21.12 o 
  -4  -2  14       16.80       23.16     16.59 o 
  -3  -2  14      168.63      168.22     30.68 o 
  -2  -2  14        0.11        1.74      9.19 o 
  -1  -2  14       55.47       65.57     14.31 o 
   0  -2  14       68.13       76.84     12.10 o 
   1  -2  14        6.09        5.68      7.02 o 
   2  -2  14       60.09       74.61     15.23 o 
   3  -2  14        3.78        4.96      7.72 o 
   4  -2  14      197.97      196.75     27.15 o 
  -5  -1  14       10.22        6.56     10.13 o 
  -4  -1  14       19.17       20.38     15.44 o 
  -3  -1  14       45.22       47.81     15.55 o 
  -2  -1  14      455.13      495.56     42.32 o 
  -1  -1  14       29.53       26.09     12.53 o 
   0  -1  14       79.12       63.83     13.50 o 
   1  -1  14        0.46        0.96     10.97 o 
   2  -1  14        0.84        1.01      9.67 o 
   3  -1  14        3.65        6.04     10.01 o 
   4  -1  14      194.89      193.83     21.66 o 
  -5   0  14       15.53       24.53     12.19 o 
  -4   0  14       86.94       85.12     19.42 o 
  -3   0  14      321.87      346.21     32.97 o 
  -2   0  14        3.17        5.20     11.70 o 
  -1   0  14      130.64      163.73     19.14 o 
   0   0  14       38.28       41.32     12.10 o 
   1   0  14      170.15      165.92     24.50 o 
   2   0  14      103.03      101.35     19.82 o 
   3   0  14      140.04      124.14     17.57 o 
   4   0  14        0.95        2.42      8.54 o 
   5   0  14       76.70       68.64     25.52 o 
  -5   1  14       30.81       35.71     16.02 o 
  -4   1  14        7.02       13.32     10.67 o 
  -3   1  14        1.71        0.79      8.94 o 
  -2   1  14      510.08      546.89     82.41 o 
  -1   1  14      117.61      127.73     16.67 o 
   0   1  14      153.25      151.90     16.48 o 
   1   1  14      164.58      158.60     11.70 o 
   2   1  14       54.24       46.45     32.32 o 
   3   1  14      211.59      211.26     49.93 o 
   4   1  14        6.93       13.27     12.67 o 
   5   1  14        7.63       10.55     11.36 o 
  -5   2  14       61.59       33.10     11.85 o 
  -4   2  14        5.07        3.13      8.44 o 
  -3   2  14        6.50       10.44     12.00 o 
  -2   2  14       61.21       57.66     17.34 o 
  -1   2  14       89.05       81.58     19.42 o 
   0   2  14      218.71      227.09     20.28 o 
   1   2  14      363.57      398.33     25.11 o 
   2   2  14      824.90      840.81     73.44 o 
   3   2  14      483.49      483.72     40.06 o 
   4   2  14       10.78        6.60     10.55 o 
  -5   3  14       12.03        9.36      7.84 o 
  -4   3  14      557.49      533.94     30.70 o 
  -3   3  14      288.61      276.42     31.39 o 
  -2   3  14        5.21        3.79      7.83 o 
  -1   3  14       95.42       82.56     13.52 o 
   0   3  14       18.56       20.82     16.03 o 
   1   3  14       11.87       13.96     17.51 o 
   2   3  14      206.30      208.52     27.92 o 
   3   3  14       75.04       72.35     14.97 o 
   4   3  14        8.70        6.68      9.18 o 
   5   3  14        0.17        4.47      9.77 o 
  -5   4  14        0.32        4.30     16.71 o 
  -4   4  14       30.34       21.94     10.06 o 
  -3   4  14        7.28        7.44     10.91 o 
  -2   4  14       28.54       46.23     29.96 o 
  -1   4  14      214.96      358.26    140.48 o 
   0   4  14      450.19      386.14     45.35 o 
   1   4  14       92.89       78.45     10.58 o 
   2   4  14        0.24       -1.21     10.81 o 
   3   4  14       34.49       37.00     14.71 o 
   4   4  14      293.48      317.95     27.06 o 
   5   4  14        2.77        2.93      9.81 o 
  -5   5  14       24.63       22.21     15.78 o 
  -4   5  14       10.15       16.01     43.41 o 
  -3   5  14       11.71       16.83     12.24 o 
  -2   5  14        8.16       21.70     14.14 o 
  -1   5  14      133.73      141.15     58.87 o 
   0   5  14      301.38      324.13     96.34 o 
   1   5  14      285.51      303.48     42.11 o 
   2   5  14      159.97      176.16     24.05 o 
   3   5  14       71.25       66.99     12.33 o 
   4   5  14       71.11       51.42     11.37 o 
   5   5  14       78.86       63.25     19.83 o 
  -5   6  14        0.30       -2.24     36.23 o 
  -4   6  14        0.89        2.89      5.80 o 
  -3   6  14        6.48        9.81     13.14 o 
  -2   6  14        0.17        1.65      8.90 o 
  -1   6  14        5.12        7.14     10.46 o 
   0   6  14     1093.28      999.99     60.42 o 
   1   6  14       60.30       55.74     22.73 o 
   2   6  14      179.30      172.08     23.40 o 
   3   6  14       12.91       13.65      9.48 o 
   4   6  14       17.04       15.38     23.13 o 
   5   6  14        0.13        0.27      4.52 o 
  -4   7  14        1.87        1.47     24.40 o 
  -3   7  14       20.80       22.14     11.42 o 
  -2   7  14      174.80      149.75     18.74 o 
  -1   7  14       80.85       85.39     15.14 o 
   0   7  14      193.08      176.66     21.88 o 
   1   7  14      102.61       78.18     14.38 o 
   2   7  14       15.34        8.89      5.93 o 
   3   7  14      194.74      212.30     21.30 o 
   4   7  14       14.86       15.55      8.19 o 
   5   7  14       10.53       14.82     20.43 o 
  -4   8  14        9.26       16.28     16.08 o 
  -3   8  14       80.03       82.24     13.51 o 
  -2   8  14      229.00      202.35     19.54 o 
  -1   8  14       70.65       97.44     16.49 o 
   0   8  14       21.96       30.72     11.02 o 
   1   8  14       11.84       25.38     10.41 o 
   2   8  14        2.33        3.02      3.66 o 
   3   8  14       13.78       15.16      8.77 o 
   4   8  14       43.31       60.11     25.47 o 
   5   8  14        9.84        7.93     14.33 o 
  -4   9  14        1.64        6.92     15.01 o 
  -3   9  14       11.61        9.09      9.65 o 
  -2   9  14      111.94      109.25     16.54 o 
  -1   9  14       17.64       14.72     11.20 o 
   0   9  14       15.35       17.28     11.95 o 
   1   9  14       24.83       24.84      9.18 o 
   2   9  14        6.40        1.78      4.11 o 
   3   9  14        0.10        5.91     25.84 o 
   4   9  14       28.34       26.78     25.63 o 
   5   9  14        0.25       -0.08     13.80 o 
  -3  10  14       17.95       12.95     19.41 o 
  -2  10  14        1.69        1.55      7.98 o 
  -1  10  14        4.31        7.21      8.77 o 
   0  10  14       41.95       45.37     13.14 o 
   1  10  14        2.74        4.36      9.12 o 
   2  10  14      186.65      199.19     32.33 o 
   3  10  14       48.50       55.37     25.83 o 
   4  10  14       70.67       61.32     22.71 o 
  -3  11  14        2.67        5.85     15.07 o 
  -2  11  14        6.72        6.48      8.95 o 
  -1  11  14        4.04        3.00      7.99 o 
   0  11  14        4.64        4.57      8.06 o 
   1  11  14       99.53      126.41     16.86 o 
   2  11  14        0.07        1.58      7.63 o 
   3  11  14       43.23       36.02     22.01 o 
   4  11  14        0.62        0.11     17.69 o 
  -2  12  14       29.43       46.66     12.29 o 
  -1  12  14        0.67        1.60      8.93 o 
   0  12  14        8.12        8.55     12.68 o 
   1  12  14       34.85       40.20     12.92 o 
   2  12  14      279.25      302.10     22.88 o 
   3  12  14        0.18        4.37     15.15 o 
   4  12  14        0.05        5.97     15.15 o 
  -1  13  14       69.08       63.06     14.76 o 
   0  13  14        0.14        4.16      9.12 o 
   1  13  14        4.49        6.17      8.53 o 
   2  13  14       82.36       94.57     15.21 o 
   3  13  14      105.56      112.32     37.01 o 
   0  14  14       13.26       16.37     11.73 o 
   1  14  14       37.37       42.62     13.39 o 
   2  14  14        0.63        1.96      7.25 o 
  -1  -7  15        5.26        5.42     12.09 o 
   0  -7  15       39.45       40.95     17.59 o 
  -2  -6  15        7.19        5.44      9.40 o 
  -1  -6  15       10.47       17.92     11.52 o 
   0  -6  15       19.36       21.83     14.50 o 
   1  -6  15      135.02      169.44     33.86 o 
  -3  -5  15        2.38        5.36     13.01 o 
  -2  -5  15       68.08       83.14     17.90 o 
  -1  -5  15      115.65      140.79     17.90 o 
   0  -5  15       24.98       24.29      9.55 o 
   1  -5  15       16.37       13.68     13.11 o 
   2  -5  15       74.05       77.21     14.49 o 
  -4  -4  15        8.02        3.46      9.44 o 
  -3  -4  15        9.32       17.11     15.58 o 
  -2  -4  15      102.00       96.18     17.85 o 
  -1  -4  15      263.90      253.41     19.67 o 
   0  -4  15       10.87        7.05      7.37 o 
   1  -4  15        3.28        2.26     10.53 o 
   2  -4  15        1.57        0.47      8.72 o 
   3  -4  15      127.57      115.69     24.84 o 
  -4  -3  15        6.98        7.42     13.03 o 
  -3  -3  15        7.46        5.73     12.31 o 
  -2  -3  15       67.86       86.34     18.52 o 
  -1  -3  15      145.88      143.45     18.26 o 
   0  -3  15       12.15       10.20      7.07 o 
   1  -3  15       66.20       61.49     16.83 o 
   2  -3  15        0.01        1.01      9.85 o 
   3  -3  15       11.34       11.53     11.08 o 
  -4  -2  15        0.01       -1.75     10.79 o 
  -3  -2  15       20.71       17.46     17.37 o 
  -2  -2  15        0.61        4.62     10.87 o 
  -1  -2  15       36.90       33.74     12.49 o 
   0  -2  15        2.30        3.13     11.85 o 
   1  -2  15      101.94       97.83     19.26 o 
   2  -2  15       30.28       32.58     14.86 o 
   3  -2  15       11.01       13.39     10.74 o 
  -4  -1  15       56.25       64.89     16.76 o 
  -3  -1  15       25.09       27.15     13.67 o 
  -2  -1  15        8.29       10.30     13.62 o 
  -1  -1  15        0.02        4.33      8.47 o 
   0  -1  15      235.91      240.10     40.21 o 
   1  -1  15       60.42       60.21     17.09 o 
   2  -1  15      143.86      139.90     20.03 o 
   3  -1  15       22.32       23.70     10.79 o 
   4  -1  15       17.03       17.78     11.02 o 
  -5   0  15        8.01        8.94     14.21 o 
  -4   0  15        6.26        6.64     10.50 o 
  -3   0  15        2.58       11.23     14.91 o 
  -2   0  15       26.35       30.23     19.93 o 
  -1   0  15       95.66      106.96     17.26 o 
   0   0  15       64.16       75.19     26.24 o 
   1   0  15      135.13      141.58     23.75 o 
   2   0  15      283.83      270.48     25.44 o 
   3   0  15      125.40      120.82     18.28 o 
   4   0  15        1.43        4.00      9.94 o 
  -5   1  15       42.70       40.97     19.37 o 
  -4   1  15        0.53        0.00      7.76 o 
  -3   1  15       93.43      107.72     22.11 o 
  -2   1  15        0.06        0.96      7.48 o 
  -1   1  15       59.05       66.44     14.11 o 
   0   1  15       13.09       17.70     10.53 o 
   1   1  15       20.38       21.92     13.69 o 
   2   1  15       53.78       48.35     16.19 o 
   3   1  15       42.21       37.26     15.55 o 
   4   1  15       10.35       15.52     12.97 o 
  -5   2  15      485.26      444.92     75.03 o 
  -4   2  15       53.08       51.93     14.50 o 
  -3   2  15       37.02       32.58     15.90 o 
  -2   2  15        0.40       -1.90      9.74 o 
  -1   2  15       40.90       48.29     15.58 o 
   0   2  15      249.13      256.37     42.57 o 
   1   2  15      348.32      433.76     69.29 o 
   2   2  15      248.43      273.22     31.27 o 
   3   2  15       14.21        9.98     11.09 o 
   4   2  15       31.52       29.76     11.92 o 
   5   2  15       56.24       67.75     18.56 o 
  -5   3  15        4.57        7.90     13.77 o 
  -4   3  15       17.24       14.76     11.44 o 
  -3   3  15        3.31        5.50     13.39 o 
  -2   3  15        4.50        7.31     10.68 o 
  -1   3  15       22.22       14.11     15.82 o 
   0   3  15       42.11       53.59     21.15 o 
   1   3  15      336.37      362.13     54.60 o 
   2   3  15       16.88       18.19     12.42 o 
   3   3  15       35.54       36.81     14.73 o 
   4   3  15       18.70       16.13     11.06 o 
   5   3  15       18.03       20.20     10.52 o 
  -4   4  15        8.03        6.66      9.02 o 
  -3   4  15      128.39      117.21     16.25 o 
  -2   4  15       43.57       35.66     11.54 o 
  -1   4  15       62.10       54.35     16.90 o 
   0   4  15      330.71      345.18     33.32 o 
   1   4  15      386.49      390.27     37.96 o 
   2   4  15        1.21        2.46     10.34 o 
   3   4  15       48.69       48.39     14.31 o 
   4   4  15       30.82       36.92     13.17 o 
   5   4  15      124.67      138.19     27.71 o 
  -4   5  15      111.21      351.66     81.03 o 
  -3   5  15       44.94       49.50     33.42 o 
  -2   5  15        8.61        6.01     12.01 o 
  -1   5  15       14.41       20.62     26.47 o 
   0   5  15        6.05       10.45     13.51 o 
   1   5  15       12.12        5.19      5.37 o 
   2   5  15      222.80      258.11     28.08 o 
   3   5  15       16.40       26.97     12.55 o 
   4   5  15        0.03        2.56      9.52 o 
   5   5  15       67.90       77.27     17.72 o 
  -4   6  15       10.54       10.82      8.79 o 
  -3   6  15      135.82      154.95     50.86 o 
  -2   6  15        8.54       18.68     17.92 o 
  -1   6  15      175.54      151.49     18.45 o 
   0   6  15      273.37      236.57     38.78 o 
   1   6  15        7.84       18.34     22.70 o 
   2   6  15       22.81       11.45     10.46 o 
   3   6  15       10.01       13.09     10.08 o 
   4   6  15       13.52       14.59     14.67 o 
   5   6  15      125.68      140.70     40.82 o 
  -4   7  15       25.57       68.12     37.24 o 
  -3   7  15      121.64      100.15     14.58 o 
  -2   7  15      118.62      100.79     16.54 o 
  -1   7  15      102.55      102.28     14.53 o 
   0   7  15        8.97        4.50      7.32 o 
   1   7  15       25.50       18.22     19.72 o 
   2   7  15      111.86       79.35     11.80 o 
   3   7  15       62.80       60.61     12.00 o 
   4   7  15        3.39        9.82      6.42 o 
   5   7  15       29.45       40.94     22.93 o 
  -4   8  15        5.12       11.82     17.26 o 
  -3   8  15        2.44        8.84      8.28 o 
  -2   8  15        8.68       10.65      8.96 o 
  -1   8  15       80.40       83.30     15.73 o 
   0   8  15       96.39       93.21     17.00 o 
   1   8  15       17.72       19.27     19.86 o 
   2   8  15        4.00        5.90      5.62 o 
   3   8  15        1.08        0.68      5.18 o 
   4   8  15       13.60       20.81     26.85 o 
   5   8  15      173.04      179.61     48.60 o 
  -3   9  15       42.78       52.11     12.83 o 
  -2   9  15       58.70       53.12     13.24 o 
  -1   9  15       15.06        7.16     10.54 o 
   0   9  15       37.00       26.83      9.94 o 
   1   9  15        9.43        7.36      7.44 o 
   2   9  15       14.02       12.77      6.76 o 
   3   9  15      197.64      211.85     35.30 o 
   4   9  15       79.88       95.63     29.89 o 
  -3  10  15        0.03        2.35     15.10 o 
  -2  10  15        0.88        1.70      8.03 o 
  -1  10  15       20.84       22.60     10.29 o 
   0  10  15       18.85       26.72     11.72 o 
   1  10  15       14.87       19.44      9.71 o 
   2  10  15      131.51      150.59     29.00 o 
   3  10  15      152.68      161.07     31.90 o 
   4  10  15       85.28       97.57     31.78 o 
  -2  11  15       21.58       23.65     16.79 o 
  -1  11  15        8.00       12.46      9.59 o 
   0  11  15        4.02        4.81      9.54 o 
   1  11  15       23.72       21.59      9.86 o 
   2  11  15        1.36        2.46     15.45 o 
   3  11  15      232.74      244.87     35.08 o 
   4  11  15        2.59        7.40     17.25 o 
  -2  12  15        0.16        3.46      7.48 o 
  -1  12  15       86.07       83.20     15.11 o 
   0  12  15        0.93        3.11      7.17 o 
   1  12  15        7.16       10.75      9.43 o 
   2  12  15        8.13        5.13     23.54 o 
   3  12  15       48.71       44.43     19.23 o 
  -1  13  15       22.73       21.24     11.85 o 
   0  13  15       30.96       35.75     12.24 o 
   1  13  15        3.00        2.83      9.85 o 
   2  13  15        2.56        6.31     22.33 o 
  -1  -6  16      260.78      337.70     48.05 o 
  -2  -5  16        4.65        9.61      8.99 o 
  -1  -5  16       79.66       93.56     15.23 o 
   0  -5  16       28.56       32.47     17.60 o 
   1  -5  16       13.66       20.45     14.37 o 
  -3  -4  16      170.15      205.42     40.81 o 
  -2  -4  16       22.47       27.91     15.25 o 
  -1  -4  16       84.32       73.96     17.72 o 
   0  -4  16      161.89      162.63     22.63 o 
   1  -4  16       60.99       74.17     17.86 o 
   2  -4  16       66.82       74.46     20.41 o 
  -3  -3  16      157.61      157.47     22.32 o 
  -2  -3  16        5.84        6.39      9.60 o 
  -1  -3  16       18.57       29.08     23.37 o 
   0  -3  16       83.00       91.62     20.10 o 
   1  -3  16      217.52      213.58     24.65 o 
   2  -3  16       39.10       50.64     16.41 o 
   3  -3  16        6.84        3.89      8.78 o 
  -4  -2  16        0.43        3.45     10.73 o 
  -3  -2  16        0.60        4.57     18.54 o 
  -2  -2  16      340.46      366.78     28.48 o 
  -1  -2  16       17.29       15.18     10.52 o 
   0  -2  16        0.00        2.72      5.90 o 
   1  -2  16       86.04      110.08     20.35 o 
   2  -2  16       98.08       98.52     18.08 o 
   3  -2  16       51.06       47.91     13.59 o 
  -4  -1  16       18.81       22.67     14.11 o 
  -3  -1  16       58.59       55.09     15.31 o 
  -2  -1  16        3.69        8.62      9.90 o 
  -1  -1  16        0.26        3.38     10.51 o 
   0  -1  16      148.32      153.03     14.11 o 
   1  -1  16       45.38       40.79     16.63 o 
   2  -1  16        3.57        1.03     10.25 o 
   3  -1  16       91.84       81.42     22.08 o 
  -4   0  16        0.47        2.92      9.38 o 
  -3   0  16       47.75       37.99     14.61 o 
  -2   0  16      103.91      112.57     19.72 o 
  -1   0  16        3.58        4.61      9.80 o 
   0   0  16        2.28        4.59      8.87 o 
   1   0  16       53.89       47.81     14.79 o 
   2   0  16        2.05        2.96     10.88 o 
   3   0  16       32.67       34.93     14.44 o 
   4   0  16       16.13       10.74     11.09 o 
  -4   1  16       21.77       23.68     13.68 o 
  -3   1  16       33.27       36.39     15.63 o 
  -2   1  16       14.75       13.55      9.68 o 
  -1   1  16        0.75       -1.41      8.10 o 
   0   1  16        0.00        1.58      6.57 o 
   1   1  16       43.73       39.99     16.76 o 
   2   1  16      172.79      175.01     23.88 o 
   3   1  16        2.80        0.27      8.54 o 
   4   1  16       96.15       87.53     16.09 o 
  -4   2  16        0.03        3.28     10.13 o 
  -3   2  16       36.13       38.78     18.85 o 
  -2   2  16       31.09       40.11     19.67 o 
  -1   2  16        4.30       10.44      8.76 o 
   0   2  16      376.25      439.24     45.32 o 
   1   2  16        0.30        1.46     17.40 o 
   2   2  16       31.47       38.72     19.75 o 
   3   2  16       12.08       11.48     11.68 o 
   4   2  16        6.72        7.59     10.59 o 
  -4   3  16        2.09        2.02      8.35 o 
  -3   3  16       13.36        9.61      9.89 o 
  -2   3  16        3.78        5.06     10.54 o 
  -1   3  16        0.60        0.50      4.99 o 
   0   3  16      115.51      134.52     32.81 o 
   1   3  16      177.47      217.69     44.53 o 
   2   3  16      110.46      123.73     22.34 o 
   3   3  16        1.41        1.28      7.72 o 
   4   3  16        0.03        3.82      8.08 o 
  -4   4  16      225.45      227.05     23.10 o 
  -3   4  16        9.08        6.87      9.80 o 
  -2   4  16        0.02        1.93      7.94 o 
  -1   4  16       37.40       29.37     12.19 o 
   0   4  16      164.91      143.49     25.14 o 
   1   4  16        0.46        1.34     17.68 o 
   2   4  16        7.69       11.67     12.13 o 
   3   4  16      103.43       98.00     16.14 o 
   4   4  16       72.46       64.15     14.30 o 
  -4   5  16      101.80       74.53     20.10 o 
  -3   5  16       71.10       67.12     14.49 o 
  -2   5  16        1.06        3.31     12.04 o 
  -1   5  16      113.96      281.29     56.17 o 
   0   5  16       80.23       61.38      9.77 o 
   1   5  16        5.08        8.39     22.77 o 
   2   5  16      100.55      101.47     18.02 o 
   3   5  16       23.65       23.05     11.81 o 
   4   5  16       10.75        8.44      9.28 o 
  -4   6  16       26.49       54.70     32.82 o 
  -3   6  16       30.70       55.11     34.90 o 
  -2   6  16      190.63      231.50     95.87 o 
  -1   6  16        2.33        3.71     11.03 o 
   0   6  16        6.71       19.33     15.88 o 
   1   6  16        3.42        5.86     16.59 o 
   2   6  16       44.73       45.37     14.01 o 
   3   6  16       41.19       49.86     14.38 o 
   4   6  16        4.68        0.32     16.68 o 
  -4   7  16        2.88       -1.34     35.10 o 
  -3   7  16        0.00        4.16      9.40 o 
  -2   7  16      304.19      318.40     65.29 o 
  -1   7  16      258.27      235.07     19.60 o 
   0   7  16       73.22       52.09      9.87 o 
   1   7  16      240.94      253.60     36.08 o 
   2   7  16       23.51       26.19      9.36 o 
   3   7  16        5.68       -5.56     17.51 o 
   4   7  16      107.91      108.39     30.34 o 
  -3   8  16        4.85        2.59     10.13 o 
  -2   8  16        1.92        2.42     10.83 o 
  -1   8  16       37.19       30.45     11.10 o 
   0   8  16        8.59        7.53     12.12 o 
   1   8  16       20.81        3.74     15.42 o 
   2   8  16       16.27       18.31      7.79 o 
   3   8  16      263.83      269.51     20.55 o 
   4   8  16       18.64       31.20     25.27 o 
  -3   9  16        0.16        3.20      7.43 o 
  -2   9  16        0.12        3.20     10.18 o 
  -1   9  16       26.84       32.01     12.01 o 
   0   9  16      190.63      180.86     20.04 o 
   1   9  16        7.07        3.31     15.82 o 
   2   9  16        0.76        0.19      4.78 o 
   3   9  16       23.89       25.55     21.01 o 
   4   9  16       16.91        8.93     19.78 o 
  -2  10  16       19.78       18.31     11.62 o 
  -1  10  16        0.01        5.70      8.58 o 
   0  10  16       12.16       12.07      9.46 o 
   1  10  16       10.71       12.86      8.65 o 
   2  10  16        0.83        0.92     16.11 o 
   3  10  16        0.06       -0.38     15.22 o 
   4  10  16        1.91        5.89     18.68 o 
  -2  11  16        7.55        2.39     11.20 o 
  -1  11  16       10.73        7.47      8.96 o 
   0  11  16       17.56       21.38     10.56 o 
   2  11  16       19.64       26.75     24.06 o 
   3  11  16       56.15       59.86     24.97 o 
  -1  12  16        3.72        2.66      8.44 o 
   0  12  16       36.01       33.47     13.11 o 
   1  12  16       10.71       11.53      9.68 o 
   2  12  16        6.05        0.41     15.82 o 
   3  12  16       78.48      102.28     35.56 o 
   0  13  16        7.27       10.25     10.07 o 
   1  13  16       17.46       11.43     17.62 o 
  -2  -4  17        3.89        9.13     15.79 o 
  -1  -4  17        4.26        7.68      9.05 o 
   0  -4  17       15.45       11.46     12.76 o 
   1  -4  17        3.14        4.81      9.52 o 
  -2  -3  17      239.61      235.36     24.23 o 
  -1  -3  17       17.57       20.78     10.84 o 
   0  -3  17        0.34        2.31     11.35 o 
   1  -3  17       21.75       35.58     15.43 o 
   2  -3  17       29.36       39.10     15.29 o 
  -3  -2  17       52.88       68.40     26.76 o 
  -2  -2  17       11.00        7.80     14.62 o 
  -1  -2  17        0.00        1.10      7.11 o 
   0  -2  17       29.09       37.20     18.16 o 
   1  -2  17        1.34        1.15     11.21 o 
   2  -2  17       16.56       15.39     14.68 o 
  -3  -1  17        5.37        4.49      9.07 o 
  -2  -1  17       94.89       83.25     17.63 o 
  -1  -1  17      210.14      223.54     22.53 o 
   0  -1  17       51.04       48.66     16.61 o 
   1  -1  17       22.00       25.24     16.06 o 
   2  -1  17      148.50      162.23     23.62 o 
   3  -1  17      152.29      155.62     43.90 o 
  -3   0  17        1.28        3.73      9.03 o 
  -2   0  17        2.35        3.79      9.44 o 
  -1   0  17       14.50       26.92     22.07 o 
   0   0  17        0.01        5.79     17.00 o 
   1   0  17        1.31        1.56     11.45 o 
   2   0  17      117.54      114.88     32.13 o 
   3   0  17       54.91       41.47     14.51 o 
  -4   1  17        2.04        4.87      8.94 o 
  -3   1  17       54.82       56.48     15.52 o 
  -2   1  17        3.25        4.93      9.09 o 
  -1   1  17      147.62      140.55     29.25 o 
   0   1  17       31.37       30.92     23.43 o 
   1   1  17        0.22        3.55     11.34 o 
   2   1  17        9.81        8.79     12.02 o 
   3   1  17      132.27      114.91     19.17 o 
  -4   2  17        2.71        3.20      7.77 o 
  -3   2  17        0.16        1.54      8.78 o 
  -2   2  17      195.88      211.55     29.41 o 
  -1   2  17       40.06       42.13     12.18 o 
   0   2  17        3.13        5.06     15.71 o 
   1   2  17      128.38      128.23     20.54 o 
   2   2  17       32.03       40.88     17.91 o 
   3   2  17       73.73       91.31     20.92 o 
   4   2  17       55.78       55.57     21.60 o 
  -4   3  17      195.57      198.02     39.14 o 
  -3   3  17       32.87       37.23     17.80 o 
  -2   3  17      102.05       96.78     22.32 o 
  -1   3  17        7.92        3.78      5.56 o 
   0   3  17      105.14       98.84     24.51 o 
   1   3  17        0.49        7.60     12.51 o 
   2   3  17        7.20        9.43     12.26 o 
   3   3  17        4.65        7.71      9.74 o 
   4   3  17        8.44        8.69     10.06 o 
  -4   4  17        3.29        4.29      8.33 o 
  -3   4  17        5.30        6.65     10.16 o 
  -2   4  17        0.37        1.62      6.14 o 
  -1   4  17        0.02       -0.16      5.45 o 
   0   4  17      143.28      181.00     37.26 o 
   1   4  17      355.65      382.54     41.00 o 
   2   4  17        4.16        7.35     13.73 o 
   3   4  17        0.44        2.76      9.44 o 
   4   4  17       17.93       17.43     11.36 o 
  -3   5  17        0.40        3.77      8.98 o 
  -2   5  17        0.69        1.31      6.99 o 
  -1   5  17        9.82        7.26      8.62 o 
   0   5  17      169.24      153.27     28.34 o 
   1   5  17        5.83        3.13     17.65 o 
   2   5  17        0.04        0.17      8.96 o 
   3   5  17        8.55       10.00      8.39 o 
   4   5  17       26.97       39.16     13.13 o 
  -3   6  17        5.63       17.61     13.60 o 
  -2   6  17        0.03        4.70     14.19 o 
  -1   6  17      267.93      551.88    207.65 o 
   0   6  17        5.35        6.11     22.24 o 
   1   6  17       35.57       31.12     16.73 o 
   2   6  17        0.18        3.60     11.73 o 
   3   6  17       10.46        7.43      8.87 o 
   4   6  17       48.54       47.12     14.24 o 
  -3   7  17       26.77       54.24     33.55 o 
  -2   7  17        4.30        8.06     11.85 o 
  -1   7  17        0.09        2.25     11.95 o 
   0   7  17      353.49      538.08    150.20 o 
   1   7  17      138.61      150.57     32.43 o 
   2   7  17        2.63        3.67      7.34 o 
   3   7  17       16.80       27.62     28.33 o 
   4   7  17        3.73        9.82     18.41 o 
  -3   8  17       73.93       94.18     42.80 o 
  -2   8  17       17.45       22.82      9.20 o 
  -1   8  17        0.07        3.03      6.24 o 
   0   8  17      132.56      119.25     16.97 o 
   1   8  17      141.43      170.55     34.68 o 
   2   8  17      102.00      116.17     28.04 o 
   3   8  17        6.00        6.43      7.19 o 
   4   8  17        7.67        9.68     20.07 o 
  -2   9  17        0.11        2.22      7.80 o 
  -1   9  17      196.57      196.79     20.51 o 
   0   9  17       20.20       33.17     12.02 o 
   1   9  17       18.48       19.49     19.86 o 
   2   9  17        9.88       10.99      7.19 o 
   3   9  17       15.66       17.72     20.79 o 
  -2  10  17       14.82       14.40      8.92 o 
  -1  10  17        8.27        9.70     10.03 o 
   0  10  17       35.53       36.64     13.02 o 
   1  10  17        0.44        2.52     16.71 o 
   2  10  17       45.92       50.86     26.13 o 
   3  10  17       42.88       38.47     22.54 o 
  -1  11  17        3.06        6.85     11.96 o 
   0  11  17       52.93       54.64     14.32 o 
   2  11  17       22.93       19.69     24.55 o 
   3  11  17       34.95       32.58     23.92 o 
   0  12  17       14.09        4.96      7.58 o 
   1  12  17        1.76       -0.61     13.55 o 
   2  12  17      133.43      147.50     44.46 o 
  -1  -3  18       26.12       27.60     13.14 o 
   0  -3  18        2.80        4.28     10.67 o 
  -2  -2  18      205.35      217.25     58.65 o 
  -1  -2  18       23.56       25.17     20.95 o 
   0  -2  18       48.48       52.65     17.86 o 
   1  -2  18        0.56        1.36     11.08 o 
  -2  -1  18        2.56       11.80     22.30 o 
  -1  -1  18       15.14        9.42     16.37 o 
   0  -1  18       45.23       47.73     18.00 o 
   1  -1  18        1.58        4.65     13.31 o 
   2  -1  18       81.00       79.72     21.99 o 
  -3   0  18       13.65        8.08     14.03 o 
  -2   0  18        0.01        2.23      9.03 o 
  -1   0  18       25.06       22.80     10.78 o 
   0   0  18       46.67       48.62     16.02 o 
   1   0  18        2.42        2.50     10.97 o 
   2   0  18       53.14       44.96     24.08 o 
  -3   1  18        0.04        4.18     10.88 o 
  -2   1  18       18.26       20.59     14.56 o 
  -1   1  18       33.75       37.79     12.10 o 
   0   1  18        0.63        4.82     17.13 o 
   1   1  18       15.14       20.44     15.73 o 
   2   1  18      102.38      124.30     22.05 o 
   3   1  18       28.24       36.16     17.41 o 
  -3   2  18      131.91      147.58     20.98 o 
  -2   2  18        0.84        2.85      8.35 o 
  -1   2  18       36.36       30.00     11.74 o 
   0   2  18        3.03        5.14     16.65 o 
   1   2  18        9.06        8.68     12.65 o 
   2   2  18       43.57       39.12     18.24 o 
   3   2  18      107.64      132.15     22.19 o 
  -3   3  18       45.51       51.77     16.18 o 
  -2   3  18       15.55       22.17     17.19 o 
  -1   3  18        1.20        0.42      6.59 o 
   0   3  18       30.13       27.91     19.93 o 
   1   3  18       15.10       23.54     15.50 o 
   2   3  18        2.96        5.61     13.31 o 
   3   3  18       11.96       11.17     12.21 o 
  -3   4  18       15.84        9.82     10.76 o 
  -2   4  18       72.99       62.35     21.44 o 
  -1   4  18       24.07       16.68     15.48 o 
   0   4  18        5.08        1.20     20.92 o 
   1   4  18       10.08       12.15     14.20 o 
   2   4  18       15.47       14.70     17.36 o 
   3   4  18       12.66       14.85     12.24 o 
  -3   5  18       70.00       78.51     19.09 o 
  -2   5  18       35.46       46.27     12.46 o 
  -1   5  18        8.97        5.46     13.52 o 
   0   5  18       79.44       90.39     29.53 o 
   1   5  18        4.08        7.60     17.02 o 
   2   5  18        0.01        0.98      8.72 o 
   3   5  18       54.05       44.74     13.57 o 
  -3   6  18        9.64        7.26      7.95 o 
  -2   6  18       39.85       36.01     13.47 o 
  -1   6  18        5.44        6.69      7.54 o 
   0   6  18        0.02        4.77     14.61 o 
   1   6  18      272.39      269.98     36.03 o 
   2   6  18        3.55        1.34      8.98 o 
   3   6  18        0.77        1.00      5.04 o 
  -3   7  18       89.61      111.22     64.44 o 
  -2   7  18       28.23       36.12     33.84 o 
  -1   7  18       86.32      167.23     59.08 o 
   0   7  18       16.78        8.98     18.95 o 
   1   7  18       13.93        6.84     15.99 o 
   2   7  18       18.56       22.47     12.60 o 
   3   7  18       21.12       12.80      8.54 o 
  -2   8  18        5.13        6.49     14.11 o 
  -1   8  18       10.28       13.84     16.36 o 
   1   8  18       89.94       77.80     29.13 o 
   2   8  18        5.65        9.00      7.58 o 
   3   8  18        1.69        6.77     16.74 o 
  -2   9  18        6.52        3.68      7.72 o 
  -1   9  18      145.99      136.10     19.99 o 
   0   9  18       33.76       46.42     26.47 o 
   1   9  18        0.17        2.81     18.49 o 
   2   9  18       31.85       24.85      8.21 o 
   3   9  18        4.68        6.51     16.01 o 
  -1  10  18       12.24       13.92     11.59 o 
   0  10  18       67.03       80.95     27.88 o 
   1  10  18       77.24       76.44     26.72 o 
   2  10  18        1.49        4.10     16.53 o 
   0  11  18      100.03      114.26     37.63 o 
  -1  -1  19        0.02        1.38     17.19 o 
   0  -1  19       12.89       23.57     15.67 o 
   1  -1  19       37.80       42.71     19.09 o 
  -2   0  19      194.38      214.05     39.79 o 
  -1   0  19       72.77       68.66     25.00 o 
   0   0  19       10.94       20.58     22.25 o 
   1   0  19        0.26        6.10     14.24 o 
  -2   1  19       52.60       46.29     15.30 o 
  -1   1  19        7.36        3.42     15.79 o 
   0   1  19       15.58       23.14     16.27 o 
   1   1  19       17.28       18.83     23.39 o 
   2   1  19       18.71       17.47     13.76 o 
  -1   2  19       67.80       80.61     27.33 o 
   0   2  19       81.23       96.71     28.53 o 
   1   2  19       78.69       82.70     18.85 o 
   2   2  19        6.03        4.95     10.17 o 
  -2   3  19       78.16       70.29     15.34 o 
  -1   3  19       18.78       22.67     15.32 o 
   0   3  19        0.02        9.64     23.06 o 
   1   3  19       97.32       98.84     20.29 o 
   2   3  19       21.95       30.07     15.49 o 
  -2   4  19        6.70        2.87      7.31 o 
  -1   4  19       75.42       65.11     23.62 o 
   0   4  19       57.58       46.96     22.53 o 
   1   4  19        7.09        4.82     11.47 o 
   2   4  19        0.14        3.16     11.24 o 
  -2   5  19      241.93      226.84     23.35 o 
  -1   5  19        1.85        2.04     15.02 o 
   0   5  19      286.51      319.28     46.14 o 
   1   5  19      167.24      168.77     22.23 o 
   2   5  19       51.21       40.39     14.47 o 
   3   5  19        0.00        0.11      7.61 o 
  -2   6  19      171.90      152.39     28.93 o 
  -1   6  19        3.73       15.24     21.68 o 
   0   6  19       26.99       47.31     27.67 o 
   1   6  19       15.00        7.52     22.65 o 
   2   6  19        0.29        2.79      8.65 o 
   3   6  19       64.35       69.62     34.42 o 
  -2   7  19       63.41       56.05     16.00 o 
  -1   7  19       20.95       33.76     25.64 o 
   0   7  19        0.17        0.23     16.40 o 
   1   7  19       17.52       15.87     21.41 o 
   2   7  19       74.23       73.03     15.74 o 
  -1   8  19       58.66       55.29     29.08 o 
   2   8  19       59.26       59.86     16.12 o 
  -1   9  19        0.20        2.75     10.21 o 
   0   9  19       24.70       34.59     22.05 o 
   1   9  19       49.34       60.48     33.30 o 
   2   9  19        1.19        1.72     19.11 o 
   0  10  19        0.77        2.58     14.50 o 
   1  10  19        3.39       12.84     26.06 o 
   0   1  20        6.29        5.32     11.98 o 
  -1   2  20        4.29        6.80     17.26 o 
   0   2  20        1.18        6.52     15.04 o 
   1   2  20      151.59      154.97     32.06 o 
  -1   3  20        3.74       10.28     16.07 o 
   0   3  20        0.76        5.19     15.94 o 
   1   3  20        1.66        7.85     10.94 o 
  -1   4  20        1.19        2.52     15.59 o 
   0   4  20        0.74        2.49     15.93 o 
   1   4  20        4.61        2.67      9.88 o 
  -1   5  20        0.48        0.18     15.36 o 
   0   5  20       60.43       58.80     27.78 o 
   1   5  20        1.10        8.21     11.88 o 
  -1   6  20        1.13       12.18     20.24 o 
   0   6  20      337.84      447.96    108.89 o 
   1   6  20       23.78       22.03     14.42 o 
   0   7  20        0.43        0.06     20.81 o 
   1   7  20       75.35       86.24     31.06 o 
                                                 
